# Supplementary material for: Effects of ionic strength on gating and permeation of TREK-2 K2P channels
Source: PLoS One. 2021 Oct 7;16(10):e0258275. doi: 10.1371/journal.pone.0258275 (PMC8496810; doi:10.1371/journal.pone.0258275)
Supplement: S1 File — (ZIP) [file pone.0258275.s001.zip]

Archive with 5 entries (5 files):
- Fig1.rds
- Fig2.rds
- Fig3.xlsx
- Fig4.xlsx
- Fig5.xlsx
