# Supplementary material for: Effects of ionic strength on gating and permeation of TREK-2 K2P channels
Source: PLoS One. 2021 Oct 7;16(10):e0258275. doi: 10.1371/journal.pone.0258275 (PMC8496810; doi:10.1371/journal.pone.0258275)
Supplement: S1 File — (ZIP) [file pone.0258275.s001.zip › Fig3.xlsx]

## Sheet: Panel B
EK	V	amp.abs	open.lvl	open.channel.current	id	channel	Kex	file	Kint	VeqK	method
-100.469	-154	46.6	2	-37.5942	180719_006	Trek2delM72	120	180719_006 Trek2delM72 120K 0.Steps 120-1000.1[1-11][Im,Vm].txt	1000	-53.5313	hand
-90.4687	-144	42.2	2	-34.0886	180719_006	Trek2delM72	120	180719_006 Trek2delM72 120K 0.Steps 120-1000.1[1-11][Im,Vm].txt	1000	-53.5313	hand
-70.4687	-124	35	2	-28.8465	180719_006	Trek2delM72	120	180719_006 Trek2delM72 120K 0.Steps 120-1000.1[1-11][Im,Vm].txt	1000	-53.5313	hand
-80.4687	-134	39.4	2	-32	180719_006	Trek2delM72	120	180719_006 Trek2delM72 120K 0.Steps 120-1000.1[1-11][Im,Vm].txt	1000	-53.5313	hand
-99.9689	-136	44.6	2	-35.2456	180719_006	Trek2delM72	120	180719_006 Trek2delM72 120K 0.Steps 120-500.1[1-11][Im,Vm].txt	500	-36.0311	hand
-69.9689	-106	31.4	2	-25.4853	180719_006	Trek2delM72	120	180719_006 Trek2delM72 120K 0.Steps 120-500.1[1-11][Im,Vm].txt	500	-36.0311	hand
-30.4691	-49	11.9	2	-9.2	180719_006	Trek2delM72	120	180719_006 Trek2delM72 120K 0.Steps 120-250.1[1-11][Im,Vm].txt	250	-18.5309	hand
29.5309	11	13.45	2	8.4	180719_006	Trek2delM72	120	180719_006 Trek2delM72 120K 0.Steps 120-250.1[1-11][Im,Vm].txt	250	-18.5309	hand
39.5309	21	16.7	2	10.25	180719_006	Trek2delM72	120	180719_006 Trek2delM72 120K 0.Steps 120-250.1[1-11][Im,Vm].txt	250	-18.5309	hand
89.5309	71	29.9	2	23.34	180719_006	Trek2delM72	120	180719_006 Trek2delM72 120K 0.Steps 120-250.1[1-11][Im,Vm].txt	250	-18.5309	hand
10	10	3.95	2	2.3	180719_006	Trek2delM72	120	180719_006 Trek2delM72 120K 0.Steps 120-120.1[1-11][Im,Vm].txt	120	0	hand
50	50	16.725	2	11.55	180719_006	Trek2delM72	120	180719_006 Trek2delM72 120K 0.Steps 120-120.1[1-11][Im,Vm].txt	120	0	hand
70	70	22.85	2	15.75	180719_006	Trek2delM72	120	180719_006 Trek2delM72 120K 0.Steps 120-120.1[1-11][Im,Vm].txt	120	0	hand
90	90	28.25	2	17.7	180719_006	Trek2delM72	120	180719_006 Trek2delM72 120K 0.Steps 120-120.1[1-11][Im,Vm].txt	120	0	hand
-99.9689	-136	53.78	2	-33.48	180719_002	Trek2delM72	120	180719_002 Trek2delM72 120K 0.Steps 120-500.1[1-11][Im,Vm].txt	500	-36.0311	hand
-89.9689	-126	49.55	2	-31.3	180719_002	Trek2delM72	120	180719_002 Trek2delM72 120K 0.Steps 120-500.1[1-11][Im,Vm].txt	500	-36.0311	hand
-79.9689	-116	42.85	2	-27.55	180719_002	Trek2delM72	120	180719_002 Trek2delM72 120K 0.Steps 120-500.1[1-11][Im,Vm].txt	500	-36.0311	hand
-69.9689	-106	39.2	2	-25.705	180719_002	Trek2delM72	120	180719_002 Trek2delM72 120K 0.Steps 120-500.1[1-11][Im,Vm].txt	500	-36.0311	hand
-59.9689	-96	30.542	2	-18.932	180719_002	Trek2delM72	120	180719_002 Trek2delM72 120K 0.Steps 120-500.1[1-11][Im,Vm].txt	500	-36.0311	hand
-39.9689	-76	21.7	2	-15.27	180719_002	Trek2delM72	120	180719_002 Trek2delM72 120K 0.Steps 120-500.1[1-11][Im,Vm].txt	500	-36.0311	hand
-29.9689	-66	14.9	2	-8.8	180719_002	Trek2delM72	120	180719_002 Trek2delM72 120K 0.Steps 120-500.1[1-11][Im,Vm].txt	500	-36.0311	hand
-19.9689	-56	11.65	2	-7.325	180719_002	Trek2delM72	120	180719_002 Trek2delM72 120K 0.Steps 120-500.1[1-11][Im,Vm].txt	500	-36.0311	hand
10	10	6.45	2	3.3	180719_002	Trek2delM72	120	180719_002 Trek2delM72 120K 0.Steps 120-120.1[1-11][Im,Vm].txt	120	0	hand
20	20	11.55	2	5.7	180719_002	Trek2delM72	120	180719_002 Trek2delM72 120K 0.Steps 120-120.1[1-11][Im,Vm].txt	120	0	hand
30	30	16.35	2	7.5	180719_002	Trek2delM72	120	180719_002 Trek2delM72 120K 0.Steps 120-120.1[1-11][Im,Vm].txt	120	0	hand
40	40	21.15	2	9.6	180719_002	Trek2delM72	120	180719_002 Trek2delM72 120K 0.Steps 120-120.1[1-11][Im,Vm].txt	120	0	hand
60	60	31.275	2	12.15	180719_002	Trek2delM72	120	180719_002 Trek2delM72 120K 0.Steps 120-120.1[1-11][Im,Vm].txt	120	0	hand
-80.4687	-134	60.45	2	-35.1	180719_001	Trek2delM72	120	180719_001 Trek2delM72 120K 0.Steps 120-1000.2[1-11][Im,Vm].txt	1000	-53.5313	hand
59.5313	6	27.21	2	15.73	180719_001	Trek2delM72	120	180719_001 Trek2delM72 120K 0.Steps 120-1000.2[1-11][Im,Vm].txt	1000	-53.5313	hand
89.5313	36	45.85	2	25.404	180719_001	Trek2delM72	120	180719_001 Trek2delM72 120K 0.Steps 120-1000.2[1-11][Im,Vm].txt	1000	-53.5313	hand
99.5313	46	54.684	2	25.949	180719_001	Trek2delM72	120	180719_001 Trek2delM72 120K 0.Steps 120-1000.2[1-11][Im,Vm].txt	1000	-53.5313	hand
-89.9689	-126	53.25	2	-34	180719_001	Trek2delM72	120	180719_001 Trek2delM72 120K 0.Steps 120-500.2[1-11][Im,Vm].txt	500	-36.0311	hand
-29.9689	-66	18.9	2	-12	180719_001	Trek2delM72	120	180719_001 Trek2delM72 120K 0.Steps 120-500.2[1-11][Im,Vm].txt	500	-36.0311	hand
50.0311	14	26.9	2	17.4	180719_001	Trek2delM72	120	180719_001 Trek2delM72 120K 0.Steps 120-500.2[1-11][Im,Vm].txt	500	-36.0311	hand
60.0311	24	31.3	2	19.8	180719_001	Trek2delM72	120	180719_001 Trek2delM72 120K 0.Steps 120-500.2[1-11][Im,Vm].txt	500	-36.0311	hand
-39.9689	-76	24.1	2	-15	180719_001	Trek2delM72	120	180719_001 Trek2delM72 120K 0.Steps 120-500.1[1-11][Im,Vm].txt	500	-36.0311	hand
-100.469	-119	44.7	2	-24.2	180719_001	Trek2delM72	120	180719_001 Trek2delM72 120K 0.Steps 120-250.3[1-11][Im,Vm].txt	250	-18.5309	hand
-20.4691	-39	14.25	2	-6	180719_001	Trek2delM72	120	180719_001 Trek2delM72 120K 0.Steps 120-250.3[1-11][Im,Vm].txt	250	-18.5309	hand
9.53086	-9	5.05	2	3.5	180719_001	Trek2delM72	120	180719_001 Trek2delM72 120K 0.Steps 120-250.3[1-11][Im,Vm].txt	250	-18.5309	hand
-100	-100	30.437	2	-26.777	180717_005	Trek2delM72	120	180717_005 Trek2delM72 120K 0.Steps 120-120.2[1-11][Im,Vm].txt	120	0	hand
-90	-90	27.812	2	-24.6745	180717_005	Trek2delM72	120	180717_005 Trek2delM72 120K 0.Steps 120-120.2[1-11][Im,Vm].txt	120	0	hand
40	40	15.15	2	11	180717_005	Trek2delM72	120	180717_005 Trek2delM72 120K 0.Steps 120-120.2[1-11][Im,Vm].txt	120	0	hand
70	70	22.7	2	15.2	180717_005	Trek2delM72	120	180717_005 Trek2delM72 120K 0.Steps 120-120.2[1-11][Im,Vm].txt	120	0	hand
-19.9689	-56	15.35	2	-7.9	180703_004	Trek2delM72	120	180703_004 Trek2delM72 120K 0.Steps 120-500.1[1-11][Im,Vm].txt	500	-36.0311	hand
20.0311	-16	11.18	2	6.6	180703_004	Trek2delM72	120	180703_004 Trek2delM72 120K 0.Steps 120-500.1[1-11][Im,Vm].txt	500	-36.0311	hand
79.5309	61	36.47	2	14.5	180703_004	Trek2delM72	120	180703_004 Trek2delM72 120K 0.Steps 120-250.1[1-11][Im,Vm].txt	250	-18.5309	hand
89.5309	71	50.375	2	24.75	180703_004	Trek2delM72	120	180703_004 Trek2delM72 120K 0.Steps 120-250.1[1-11][Im,Vm].txt	250	-18.5309	hand
99.5309	81	56.125	2	26.25	180703_004	Trek2delM72	120	180703_004 Trek2delM72 120K 0.Steps 120-250.1[1-11][Im,Vm].txt	250	-18.5309	hand
-59.9689	-96	34.5	2	-23.4	180627_009	Trek2delM72	120	180627_009 Trek2delM72 120K 0.Steps 120-500.1[1-7][Im,Vm].txt	500	-36.0311	hand
-49.9689	-86	29.3	2	-19.41	180627_009	Trek2delM72	120	180627_009 Trek2delM72 120K 0.Steps 120-500.1[1-7][Im,Vm].txt	500	-36.0311	hand
-39.9689	-76	22.9	2	-14.81	180627_009	Trek2delM72	120	180627_009 Trek2delM72 120K 0.Steps 120-500.1[1-7][Im,Vm].txt	500	-36.0311	hand
-29.9689	-66	17.7	2	-11.801	180627_009	Trek2delM72	120	180627_009 Trek2delM72 120K 0.Steps 120-500.1[1-7][Im,Vm].txt	500	-36.0311	hand
-19.9689	-56	12.3	2	-7.8	180627_009	Trek2delM72	120	180627_009 Trek2delM72 120K 0.Steps 120-500.1[1-7][Im,Vm].txt	500	-36.0311	hand
-9.96892	-46	6.75	2	-3.851	180627_009	Trek2delM72	120	180627_009 Trek2delM72 120K 0.Steps 120-500.1[1-7][Im,Vm].txt	500	-36.0311	hand
60.0311	24	30.15	2	18.7	180627_009	Trek2delM72	120	180627_009 Trek2delM72 120K 0.Steps 120-500.1[1-7][Im,Vm].txt	500	-36.0311	hand
-30.4691	-49	17.149	2	-10.009	180627_009	Trek2delM72	120	180627_009 Trek2delM72 120K 0.Steps 120-250.2[1-11][Im,Vm].txt	250	-18.5309	hand
39.5309	21	21.45	2	11.1	180627_009	Trek2delM72	120	180627_009 Trek2delM72 120K 0.Steps 120-250.2[1-11][Im,Vm].txt	250	-18.5309	hand
-80.4687	-134	50.25	2	-33.5	180627_008	Trek2delM72	120	180627_008 Trek2delM72 120K 0.Steps 120-1000.1[1-11][Im,Vm].txt	1000	-53.5313	hand
-60.4687	-114	38.29	2	-26.117	180627_008	Trek2delM72	120	180627_008 Trek2delM72 120K 0.Steps 120-1000.1[1-11][Im,Vm].txt	1000	-53.5313	hand
-50.4687	-104	31.973	2	-21.453	180627_008	Trek2delM72	120	180627_008 Trek2delM72 120K 0.Steps 120-1000.1[1-11][Im,Vm].txt	1000	-53.5313	hand
-40.4687	-94	26.122	2	-17.702	180627_008	Trek2delM72	120	180627_008 Trek2delM72 120K 0.Steps 120-1000.1[1-11][Im,Vm].txt	1000	-53.5313	hand
-30.4687	-84	19.553	2	-12.803	180627_008	Trek2delM72	120	180627_008 Trek2delM72 120K 0.Steps 120-1000.1[1-11][Im,Vm].txt	1000	-53.5313	hand
39.5313	-14	17.45	2	13.2	180627_008	Trek2delM72	120	180627_008 Trek2delM72 120K 0.Steps 120-1000.1[1-11][Im,Vm].txt	1000	-53.5313	hand
49.5313	-4	22.35	2	16	180627_008	Trek2delM72	120	180627_008 Trek2delM72 120K 0.Steps 120-1000.1[1-11][Im,Vm].txt	1000	-53.5313	hand
69.5313	16	33.3	2	23.05	180627_008	Trek2delM72	120	180627_008 Trek2delM72 120K 0.Steps 120-1000.1[1-11][Im,Vm].txt	1000	-53.5313	hand
79.5313	26	37.25	2	25.2	180627_008	Trek2delM72	120	180627_008 Trek2delM72 120K 0.Steps 120-1000.1[1-11][Im,Vm].txt	1000	-53.5313	hand
99.5313	46	48.15	2	32.5	180627_008	Trek2delM72	120	180627_008 Trek2delM72 120K 0.Steps 120-1000.1[1-11][Im,Vm].txt	1000	-53.5313	hand
-100	-136	50.45	2	-33.7	180627_008	Trek2delM72	120	180627_008 Trek2delM72 120K 0.Steps 120-500.1[1-11][Im,Vm].txt	500	-36.0311	hand
-89.9689	-126	47.75	2	-32.1	180627_008	Trek2delM72	120	180627_008 Trek2delM72 120K 0.Steps 120-500.1[1-11][Im,Vm].txt	500	-36.0311	hand
-79.9689	-116	43.3	2	-29.2	180627_008	Trek2delM72	120	180627_008 Trek2delM72 120K 0.Steps 120-500.1[1-11][Im,Vm].txt	500	-36.0311	hand
-49.9689	-86	28.098	2	-19.008	180627_008	Trek2delM72	120	180627_008 Trek2delM72 120K 0.Steps 120-500.1[1-11][Im,Vm].txt	500	-36.0311	hand
-29.9689	-66	18.1	2	-11.802	180627_008	Trek2delM72	120	180627_008 Trek2delM72 120K 0.Steps 120-500.1[1-11][Im,Vm].txt	500	-36.0311	hand
10.0311	-26	2.79	2	2.33	180627_008	Trek2delM72	120	180627_008 Trek2delM72 120K 0.Steps 120-500.1[1-11][Im,Vm].txt	500	-36.0311	hand
-70.4691	-89	39.05	2	-23.7	180627_008	Trek2delM72	120	180627_008 Trek2delM72 120K 0.Steps 120-250.1[1-11][Im,Vm].txt	250	-18.5309	hand
-40.4691	-59	23.75	2	-14.1	180627_008	Trek2delM72	120	180627_008 Trek2delM72 120K 0.Steps 120-250.1[1-11][Im,Vm].txt	250	-18.5309	hand
-30.4691	-49	18.045	2	-10.245	180627_008	Trek2delM72	120	180627_008 Trek2delM72 120K 0.Steps 120-250.1[1-11][Im,Vm].txt	250	-18.5309	hand
-100.469	-119	52.76	2	-32.91	180627_008	Trek2delM72	120	180627_008 Trek2delM72 120K 0.Steps 120-250.1[1-11][Im,Vm].txt	250	-18.5309	hand
-90.4691	-109	48.626	2	-28.98	180627_008	Trek2delM72	120	180627_008 Trek2delM72 120K 0.Steps 120-250.1[1-11][Im,Vm].txt	250	-18.5309	hand
-80.4691	-99	46.66	2	-30.05	180627_008	Trek2delM72	120	180627_008 Trek2delM72 120K 0.Steps 120-250.1[1-11][Im,Vm].txt	250	-18.5309	hand
-70	-89	38.69	2	-23.74	180627_008	Trek2delM72	120	180627_008 Trek2delM72 120K 0.Steps 120-250.1[1-11][Im,Vm].txt	250	-18.5309	hand
-60.4691	-79	33.998	2	-20.428	180627_008	Trek2delM72	120	180627_008 Trek2delM72 120K 0.Steps 120-250.1[1-11][Im,Vm].txt	250	-18.5309	hand
-50.4691	-69	29	2	-17.36	180627_008	Trek2delM72	120	180627_008 Trek2delM72 120K 0.Steps 120-250.1[1-11][Im,Vm].txt	250	-18.5309	hand
-40	-59	24.06	2	-14.35	180627_008	Trek2delM72	120	180627_008 Trek2delM72 120K 0.Steps 120-250.1[1-11][Im,Vm].txt	250	-18.5309	hand
-30.4691	-49	18	2	-10.2	180627_008	Trek2delM72	120	180627_008 Trek2delM72 120K 0.Steps 120-250.1[1-11][Im,Vm].txt	250	-18.5309	hand
-11.4687	-65	5.163	2	-4.513	181011_001	Trek2delM72	120	181011_001 Trek2delM3 0.5[1-1104]	1000	-53.5313	hand
-21.0687	-74.6	8.94	2	-8.287	181011_001	Trek2delM72	120	181011_001 Trek2delM3 0.5[1-1104]	1000	-53.5313	hand
-31.6887	-85.22	13.19	2	-12.54	181011_001	Trek2delM72	120	181011_001 Trek2delM3 0.5[1-1104]	1000	-53.5313	hand
-41.0887	-94.62	16.88	2	-16.26	181011_001	Trek2delM72	120	181011_001 Trek2delM3 0.5[1-1104]	1000	-53.5313	hand
-51.2187	-104.75	21.13	2	-20.43	181011_001	Trek2delM72	120	181011_001 Trek2delM3 0.5[1-1104]	1000	-53.5313	hand
-61.3187	-114.85	24.76	2	-23.94	181011_001	Trek2delM72	120	181011_001 Trek2delM3 0.5[1-1104]	1000	-53.5313	hand
-71.1387	-124.67	29.14	2	-28.24	181011_001	Trek2delM72	120	181011_001 Trek2delM3 0.5[1-1104]	1000	-53.5313	hand
-81.3287	-134.86	33.04	2	-32.02	181011_001	Trek2delM72	120	181011_001 Trek2delM3 0.5[1-1104]	1000	-53.5313	hand
8.53129	-45	3.54	2	4.01	181011_001	Trek2delM72	120	181011_001 Trek2delM3 0.5[1-1104]	1000	-53.5313	hand
29.1313	-24.4	11.25	2	11.66	181011_001	Trek2delM72	120	181011_001 Trek2delM3 0.5[1-1104]	1000	-53.5313	hand
39.2313	-14.3	15.02	2	15.43	181011_001	Trek2delM72	120	181011_001 Trek2delM3 0.5[1-1104]	1000	-53.5313	hand
49.1813	-4.35	18.97	2	19.32	181011_001	Trek2delM72	120	181011_001 Trek2delM3 0.5[1-1104]	1000	-53.5313	hand
59.3313	5.8	22.51	2	22.69	181011_001	Trek2delM72	120	181011_001 Trek2delM3 0.5[1-1104]	1000	-53.5313	hand
69.2913	15.76	25.18	2	25.33	181011_001	Trek2delM72	120	181011_001 Trek2delM3 0.5[1-1104]	1000	-53.5313	hand
79.3813	25.85	28.38	2	28.17	181011_001	Trek2delM72	120	181011_001 Trek2delM3 0.5[1-1104]	1000	-53.5313	hand
89.3313	35.8	31.6	2	31.25	181011_001	Trek2delM72	120	181011_001 Trek2delM3 0.5[1-1104]	1000	-53.5313	hand
99.4313	45.9	33.72	2	33.097	181011_001	Trek2delM72	120	181011_001 Trek2delM3 0.5[1-1104]	1000	-53.5313	hand
109.331	55.8	38.06	2	37.31	181011_001	Trek2delM72	120	181011_001 Trek2delM3 0.5[1-1104]	1000	-53.5313	hand
-90.1087	-143.64	35.19	2	-33.04	181010_004	Trek2delM72	120	181010_004 Trek2delM3 0.Steps 120-1000.2[1-11]	1000	-53.5313	hand
-80.1087	-133.64	32.37	2	-30.22	181010_004	Trek2delM72	120	181010_004 Trek2delM3 0.Steps 120-1000.2[1-11]	1000	-53.5313	hand
-50.1487	-103.68	16.67	2	-15.321	181010_004	Trek2delM72	120	181010_004 Trek2delM3 0.Steps 120-1000.2[1-11]	1000	-53.5313	hand
-30.1687	-83.7	12.93	2	-11.99	181010_004	Trek2delM72	120	181010_004 Trek2delM3 0.Steps 120-1000.2[1-11]	1000	-53.5313	hand
-20.1187	-73.65	8.872	2	-8.032	181010_004	Trek2delM72	120	181010_004 Trek2delM3 0.Steps 120-1000.2[1-11]	1000	-53.5313	hand
-10.1487	-63.68	5.176	2	-4.586	181010_004	Trek2delM72	120	181010_004 Trek2delM3 0.Steps 120-1000.2[1-11]	1000	-53.5313	hand
9.83129	-43.7	2.674	2	2.923	181010_004	Trek2delM72	120	181010_004 Trek2delM3 0.Steps 120-1000.2[1-11]	1000	-53.5313	hand
19.8313	-33.7	6.516	2	6.656	181010_004	Trek2delM72	120	181010_004 Trek2delM3 0.Steps 120-1000.2[1-11]	1000	-53.5313	hand
29.8153	-23.716	9.94	2	9.99	181010_004	Trek2delM72	120	181010_004 Trek2delM3 0.Steps 120-1000.2[1-11]	1000	-53.5313	hand
39.8513	-13.68	11.86	2	11.51	181010_004	Trek2delM72	120	181010_004 Trek2delM3 0.Steps 120-1000.2[1-11]	1000	-53.5313	hand
49.8613	-3.67	14.35	2	13.7	181010_004	Trek2delM72	120	181010_004 Trek2delM3 0.Steps 120-1000.2[1-11]	1000	-53.5313	hand
69.7813	16.25	23.8	2	22.95	181010_004	Trek2delM72	120	181010_004 Trek2delM3 0.Steps 120-1000.1[1-11]	1000	-53.5313	hand
79.7513	26.22	26.02	2	24.871	181010_004	Trek2delM72	120	181010_004 Trek2delM3 0.Steps 120-1000.1[1-11]	1000	-53.5313	hand
89.8313	36.3	29.73	2	28.68	181010_004	Trek2delM72	120	181010_004 Trek2delM3 0.Steps 120-1000.2[1-11]	1000	-53.5313	hand
99.8313	46.3	33.05	2	31.9	181010_004	Trek2delM72	120	181010_004 Trek2delM3 0.Steps 120-1000.1[1-11]	1000	-53.5313	hand
59.7713	6.24	20.3	2	19.6	181010_004	Trek2delM72	120	181010_004 Trek2delM3 0.Steps 120-1000.2[1-11]	1000	-53.5313	hand
-60.1687	-113.7	25.51	2	-24.011	181010_004	Trek2delM72	120	181010_004 Trek2delM3 0.Steps 120-1000.1[1-11]	1000	-53.5313	hand
-60.4687	-114	29.9619	2	-24.6527	180719_006	Trek2delM72	120	180719_006 Trek2delM72 120K 0.Steps 120-1000.1[1-11][Im,Vm].txt	1000	-53.5313	auto
-50.4687	-104	26.4431	2	-21.4717	180719_006	Trek2delM72	120	180719_006 Trek2delM72 120K 0.Steps 120-1000.1[1-11][Im,Vm].txt	1000	-53.5313	auto
-30.4687	-84	17.0103	2	-13.8456	180719_006	Trek2delM72	120	180719_006 Trek2delM72 120K 0.Steps 120-1000.1[1-11][Im,Vm].txt	1000	-53.5313	auto
-20.4687	-74	12.6916	2	-10.3082	180719_006	Trek2delM72	120	180719_006 Trek2delM72 120K 0.Steps 120-1000.1[1-11][Im,Vm].txt	1000	-53.5313	auto
-10.4687	-64	7.7233	2	-6.17877	180719_006	Trek2delM72	120	180719_006 Trek2delM72 120K 0.Steps 120-1000.1[1-11][Im,Vm].txt	1000	-53.5313	auto
19.5313	-34	5.07172	2	4.13758	180719_006	Trek2delM72	120	180719_006 Trek2delM72 120K 0.Steps 120-1000.1[1-11][Im,Vm].txt	1000	-53.5313	auto
29.5313	-24	9.25662	2	7.61181	180719_006	Trek2delM72	120	180719_006 Trek2delM72 120K 0.Steps 120-1000.1[1-11][Im,Vm].txt	1000	-53.5313	auto
39.5313	-14	13.2034	2	10.6752	180719_006	Trek2delM72	120	180719_006 Trek2delM72 120K 0.Steps 120-1000.1[1-11][Im,Vm].txt	1000	-53.5313	auto
49.5313	-4	17.27	2	14.0045	180719_006	Trek2delM72	120	180719_006 Trek2delM72 120K 0.Steps 120-1000.1[1-11][Im,Vm].txt	1000	-53.5313	auto
59.5313	6	20.9355	2	16.7698	180719_006	Trek2delM72	120	180719_006 Trek2delM72 120K 0.Steps 120-1000.1[1-11][Im,Vm].txt	1000	-53.5313	auto
69.5313	16	24.5542	2	19.626	180719_006	Trek2delM72	120	180719_006 Trek2delM72 120K 0.Steps 120-1000.1[1-11][Im,Vm].txt	1000	-53.5313	auto
79.5313	26	28.0352	2	22.1501	180719_006	Trek2delM72	120	180719_006 Trek2delM72 120K 0.Steps 120-1000.1[1-11][Im,Vm].txt	1000	-53.5313	auto
89.5313	36	31.7151	2	24.4938	180719_006	Trek2delM72	120	180719_006 Trek2delM72 120K 0.Steps 120-1000.1[1-11][Im,Vm].txt	1000	-53.5313	auto
99.5313	46	34.2228	2	26.498	180719_006	Trek2delM72	120	180719_006 Trek2delM72 120K 0.Steps 120-1000.1[1-11][Im,Vm].txt	1000	-53.5313	auto
-89.9689	-126	39.0932	2	-30.9007	180719_006	Trek2delM72	120	180719_006 Trek2delM72 120K 0.Steps 120-500.1[1-11][Im,Vm].txt	500	-36.0311	auto
-79.9689	-116	34.8133	2	-27.8132	180719_006	Trek2delM72	120	180719_006 Trek2delM72 120K 0.Steps 120-500.1[1-11][Im,Vm].txt	500	-36.0311	auto
-59.9689	-96	26.5179	2	-21.1009	180719_006	Trek2delM72	120	180719_006 Trek2delM72 120K 0.Steps 120-500.1[1-11][Im,Vm].txt	500	-36.0311	auto
-49.9689	-86	21.767	2	-17.3137	180719_006	Trek2delM72	120	180719_006 Trek2delM72 120K 0.Steps 120-500.1[1-11][Im,Vm].txt	500	-36.0311	auto
-39.9689	-76	17.2471	2	-13.7116	180719_006	Trek2delM72	120	180719_006 Trek2delM72 120K 0.Steps 120-500.1[1-11][Im,Vm].txt	500	-36.0311	auto
-29.9689	-66	12.3721	2	-9.80741	180719_006	Trek2delM72	120	180719_006 Trek2delM72 120K 0.Steps 120-500.1[1-11][Im,Vm].txt	500	-36.0311	auto
-19.9689	-56	7.6819	2	-6.01537	180719_006	Trek2delM72	120	180719_006 Trek2delM72 120K 0.Steps 120-500.1[1-11][Im,Vm].txt	500	-36.0311	auto
10.0311	-26	5.67089	2	4.23858	180719_006	Trek2delM72	120	180719_006 Trek2delM72 120K 0.Steps 120-500.1[1-11][Im,Vm].txt	500	-36.0311	auto
20.0311	-16	9.89704	2	7.6318	180719_006	Trek2delM72	120	180719_006 Trek2delM72 120K 0.Steps 120-500.1[1-11][Im,Vm].txt	500	-36.0311	auto
30.0311	-6	14.0601	2	10.8733	180719_006	Trek2delM72	120	180719_006 Trek2delM72 120K 0.Steps 120-500.1[1-11][Im,Vm].txt	500	-36.0311	auto
40.0311	4	18.6598	2	14.2168	180719_006	Trek2delM72	120	180719_006 Trek2delM72 120K 0.Steps 120-500.1[1-11][Im,Vm].txt	500	-36.0311	auto
50.0311	14	21.9993	2	16.7266	180719_006	Trek2delM72	120	180719_006 Trek2delM72 120K 0.Steps 120-500.1[1-11][Im,Vm].txt	500	-36.0311	auto
60.0311	24	25.5691	2	19.6047	180719_006	Trek2delM72	120	180719_006 Trek2delM72 120K 0.Steps 120-500.1[1-11][Im,Vm].txt	500	-36.0311	auto
70.0311	34	29.4513	2	22.0802	180719_006	Trek2delM72	120	180719_006 Trek2delM72 120K 0.Steps 120-500.1[1-11][Im,Vm].txt	500	-36.0311	auto
80.0311	44	32.714	2	24.4546	180719_006	Trek2delM72	120	180719_006 Trek2delM72 120K 0.Steps 120-500.1[1-11][Im,Vm].txt	500	-36.0311	auto
90.0311	54	35.9169	2	26.3818	180719_006	Trek2delM72	120	180719_006 Trek2delM72 120K 0.Steps 120-500.1[1-11][Im,Vm].txt	500	-36.0311	auto
100.031	64	39.1126	2	28.977	180719_006	Trek2delM72	120	180719_006 Trek2delM72 120K 0.Steps 120-500.1[1-11][Im,Vm].txt	500	-36.0311	auto
-100.469	-119	40.7637	2	-30.9398	180719_006	Trek2delM72	120	180719_006 Trek2delM72 120K 0.Steps 120-250.1[1-11][Im,Vm].txt	250	-18.5309	auto
-90.4691	-109	37.5694	2	-28.4505	180719_006	Trek2delM72	120	180719_006 Trek2delM72 120K 0.Steps 120-250.1[1-11][Im,Vm].txt	250	-18.5309	auto
-80.4691	-99	33.5366	2	-25.6689	180719_006	Trek2delM72	120	180719_006 Trek2delM72 120K 0.Steps 120-250.1[1-11][Im,Vm].txt	250	-18.5309	auto
-70.4691	-89	29.2624	2	-22.4547	180719_006	Trek2delM72	120	180719_006 Trek2delM72 120K 0.Steps 120-250.1[1-11][Im,Vm].txt	250	-18.5309	auto
-60.4691	-79	25.1231	2	-19.1272	180719_006	Trek2delM72	120	180719_006 Trek2delM72 120K 0.Steps 120-250.1[1-11][Im,Vm].txt	250	-18.5309	auto
-50.4691	-69	20.5716	2	-15.5231	180719_006	Trek2delM72	120	180719_006 Trek2delM72 120K 0.Steps 120-250.1[1-11][Im,Vm].txt	250	-18.5309	auto
-40.4691	-59	16.0776	2	-12.2094	180719_006	Trek2delM72	120	180719_006 Trek2delM72 120K 0.Steps 120-250.1[1-11][Im,Vm].txt	250	-18.5309	auto
-20.4691	-39	7.43449	2	-5.45152	180719_006	Trek2delM72	120	180719_006 Trek2delM72 120K 0.Steps 120-250.1[1-11][Im,Vm].txt	250	-18.5309	auto
9.53086	-9	4.94073	2	3.28919	180719_006	Trek2delM72	120	180719_006 Trek2delM72 120K 0.Steps 120-250.1[1-11][Im,Vm].txt	250	-18.5309	auto
19.5309	1	8.99442	2	6.11819	180719_006	Trek2delM72	120	180719_006 Trek2delM72 120K 0.Steps 120-250.1[1-11][Im,Vm].txt	250	-18.5309	auto
49.5309	31	20.6508	2	13.7439	180719_006	Trek2delM72	120	180719_006 Trek2delM72 120K 0.Steps 120-250.1[1-11][Im,Vm].txt	250	-18.5309	auto
69.5309	51	46.7764	2	16.8509	180719_006	Trek2delM72	120	180719_006 Trek2delM72 120K 0.Steps 120-250.1[1-11][Im,Vm].txt	250	-18.5309	auto
79.5309	61	51.3019	2	19.0796	180719_006	Trek2delM72	120	180719_006 Trek2delM72 120K 0.Steps 120-250.1[1-11][Im,Vm].txt	250	-18.5309	auto
99.5309	81	38.2156	2	21.1113	180719_006	Trek2delM72	120	180719_006 Trek2delM72 120K 0.Steps 120-250.1[1-11][Im,Vm].txt	250	-18.5309	auto
-100	-100	36.1871	2	-27.4896	180719_006	Trek2delM72	120	180719_006 Trek2delM72 120K 0.Steps 120-120.1[1-11][Im,Vm].txt	120	0	auto
-90	-90	32.9772	2	-24.469	180719_006	Trek2delM72	120	180719_006 Trek2delM72 120K 0.Steps 120-120.1[1-11][Im,Vm].txt	120	0	auto
-80	-80	28.5168	2	-21.3388	180719_006	Trek2delM72	120	180719_006 Trek2delM72 120K 0.Steps 120-120.1[1-11][Im,Vm].txt	120	0	auto
-70	-70	24.2552	2	-19.5355	180719_006	Trek2delM72	120	180719_006 Trek2delM72 120K 0.Steps 120-120.1[1-11][Im,Vm].txt	120	0	auto
-60	-60	20.59	2	-16.1069	180719_006	Trek2delM72	120	180719_006 Trek2delM72 120K 0.Steps 120-120.1[1-11][Im,Vm].txt	120	0	auto
-50	-50	16.7169	2	-13.5706	180719_006	Trek2delM72	120	180719_006 Trek2delM72 120K 0.Steps 120-120.1[1-11][Im,Vm].txt	120	0	auto
-40	-40	12.2865	2	-9.63835	180719_006	Trek2delM72	120	180719_006 Trek2delM72 120K 0.Steps 120-120.1[1-11][Im,Vm].txt	120	0	auto
-30	-30	9.04803	2	-7.5654	180719_006	Trek2delM72	120	180719_006 Trek2delM72 120K 0.Steps 120-120.1[1-11][Im,Vm].txt	120	0	auto
-20	-20	5.36714	2	-4.60195	180719_006	Trek2delM72	120	180719_006 Trek2delM72 120K 0.Steps 120-120.1[1-11][Im,Vm].txt	120	0	auto
20	20	7.34962	2	4.51831	180719_006	Trek2delM72	120	180719_006 Trek2delM72 120K 0.Steps 120-120.1[1-11][Im,Vm].txt	120	0	auto
30	30	10.8101	2	7.51938	180719_006	Trek2delM72	120	180719_006 Trek2delM72 120K 0.Steps 120-120.1[1-11][Im,Vm].txt	120	0	auto
40	40	14.0815	2	8.2537	180719_006	Trek2delM72	120	180719_006 Trek2delM72 120K 0.Steps 120-120.1[1-11][Im,Vm].txt	120	0	auto
100	100	29.9883	2	13.9134	180719_006	Trek2delM72	120	180719_006 Trek2delM72 120K 0.Steps 120-120.1[1-11][Im,Vm].txt	120	0	auto
-49.9689	-86	27.7634	2	-18.0027	180719_002	Trek2delM72	120	180719_002 Trek2delM72 120K 0.Steps 120-500.1[1-11][Im,Vm].txt	500	-36.0311	auto
20.0311	-16	9.96408	2	6.25817	180719_002	Trek2delM72	120	180719_002 Trek2delM72 120K 0.Steps 120-500.1[1-11][Im,Vm].txt	500	-36.0311	auto
30.0311	-6	14.4483	2	8.74219	180719_002	Trek2delM72	120	180719_002 Trek2delM72 120K 0.Steps 120-500.1[1-11][Im,Vm].txt	500	-36.0311	auto
40.0311	4	19.9956	2	11.9925	180719_002	Trek2delM72	120	180719_002 Trek2delM72 120K 0.Steps 120-500.1[1-11][Im,Vm].txt	500	-36.0311	auto
60.0311	24	28.6262	2	16.9443	180719_002	Trek2delM72	120	180719_002 Trek2delM72 120K 0.Steps 120-500.1[1-11][Im,Vm].txt	500	-36.0311	auto
70.0311	34	35.3037	2	20.5424	180719_002	Trek2delM72	120	180719_002 Trek2delM72 120K 0.Steps 120-500.1[1-11][Im,Vm].txt	500	-36.0311	auto
80.0311	44	39.5991	2	22.4447	180719_002	Trek2delM72	120	180719_002 Trek2delM72 120K 0.Steps 120-500.1[1-11][Im,Vm].txt	500	-36.0311	auto
90.0311	54	44.3945	2	21.8449	180719_002	Trek2delM72	120	180719_002 Trek2delM72 120K 0.Steps 120-500.1[1-11][Im,Vm].txt	500	-36.0311	auto
100.031	64	47.2138	2	23.0401	180719_002	Trek2delM72	120	180719_002 Trek2delM72 120K 0.Steps 120-500.1[1-11][Im,Vm].txt	500	-36.0311	auto
-100.469	-119	52.9408	2	-32.1095	180719_002	Trek2delM72	120	180719_002 Trek2delM72 120K 0.Steps 120-250.1[1-11][Im,Vm].txt	250	-18.5309	auto
-90.4691	-109	48.8327	2	-29.4057	180719_002	Trek2delM72	120	180719_002 Trek2delM72 120K 0.Steps 120-250.1[1-11][Im,Vm].txt	250	-18.5309	auto
-80.4691	-99	43.3189	2	-25.9443	180719_002	Trek2delM72	120	180719_002 Trek2delM72 120K 0.Steps 120-250.1[1-11][Im,Vm].txt	250	-18.5309	auto
-70.4691	-89	38.5059	2	-22.877	180719_002	Trek2delM72	120	180719_002 Trek2delM72 120K 0.Steps 120-250.1[1-11][Im,Vm].txt	250	-18.5309	auto
-60.4691	-79	32.6376	2	-19.0538	180719_002	Trek2delM72	120	180719_002 Trek2delM72 120K 0.Steps 120-250.1[1-11][Im,Vm].txt	250	-18.5309	auto
-50.4691	-69	25.7958	2	-15.5088	180719_002	Trek2delM72	120	180719_002 Trek2delM72 120K 0.Steps 120-250.1[1-11][Im,Vm].txt	250	-18.5309	auto
-40.4691	-59	20.7225	2	-12.5958	180719_002	Trek2delM72	120	180719_002 Trek2delM72 120K 0.Steps 120-250.1[1-11][Im,Vm].txt	250	-18.5309	auto
-30.4691	-49	15.0845	2	-8.87211	180719_002	Trek2delM72	120	180719_002 Trek2delM72 120K 0.Steps 120-250.1[1-11][Im,Vm].txt	250	-18.5309	auto
-20.4691	-39	9.70111	2	-5.44865	180719_002	Trek2delM72	120	180719_002 Trek2delM72 120K 0.Steps 120-250.1[1-11][Im,Vm].txt	250	-18.5309	auto
19.5309	1	10.8659	2	5.86568	180719_002	Trek2delM72	120	180719_002 Trek2delM72 120K 0.Steps 120-250.1[1-11][Im,Vm].txt	250	-18.5309	auto
29.5309	11	15.7748	2	8.15119	180719_002	Trek2delM72	120	180719_002 Trek2delM72 120K 0.Steps 120-250.1[1-11][Im,Vm].txt	250	-18.5309	auto
39.5309	21	20.9577	2	10.5168	180719_002	Trek2delM72	120	180719_002 Trek2delM72 120K 0.Steps 120-250.1[1-11][Im,Vm].txt	250	-18.5309	auto
49.5309	31	25.5315	2	12.4042	180719_002	Trek2delM72	120	180719_002 Trek2delM72 120K 0.Steps 120-250.1[1-11][Im,Vm].txt	250	-18.5309	auto
59.5309	41	32.3271	2	14.4075	180719_002	Trek2delM72	120	180719_002 Trek2delM72 120K 0.Steps 120-250.1[1-11][Im,Vm].txt	250	-18.5309	auto
69.5309	51	37.821	2	16.656	180719_002	Trek2delM72	120	180719_002 Trek2delM72 120K 0.Steps 120-250.1[1-11][Im,Vm].txt	250	-18.5309	auto
79.5309	61	43.5974	2	18.2846	180719_002	Trek2delM72	120	180719_002 Trek2delM72 120K 0.Steps 120-250.1[1-11][Im,Vm].txt	250	-18.5309	auto
89.5309	71	48.1719	2	18.9903	180719_002	Trek2delM72	120	180719_002 Trek2delM72 120K 0.Steps 120-250.1[1-11][Im,Vm].txt	250	-18.5309	auto
99.5309	81	70.7476	2	15.8701	180719_002	Trek2delM72	120	180719_002 Trek2delM72 120K 0.Steps 120-250.1[1-11][Im,Vm].txt	250	-18.5309	auto
-100	-100	49.1263	2	-29.1831	180719_002	Trek2delM72	120	180719_002 Trek2delM72 120K 0.Steps 120-120.2[1-11][Im,Vm].txt	120	0	auto
-90	-90	40.8901	2	-21.5592	180719_002	Trek2delM72	120	180719_002 Trek2delM72 120K 0.Steps 120-120.2[1-11][Im,Vm].txt	120	0	auto
-80	-80	40.1818	2	-22.535	180719_002	Trek2delM72	120	180719_002 Trek2delM72 120K 0.Steps 120-120.2[1-11][Im,Vm].txt	120	0	auto
-70	-70	34.6647	2	-19.931	180719_002	Trek2delM72	120	180719_002 Trek2delM72 120K 0.Steps 120-120.2[1-11][Im,Vm].txt	120	0	auto
-60	-60	29.5186	2	-16.4815	180719_002	Trek2delM72	120	180719_002 Trek2delM72 120K 0.Steps 120-120.2[1-11][Im,Vm].txt	120	0	auto
-50	-50	24.2848	2	-13.6367	180719_002	Trek2delM72	120	180719_002 Trek2delM72 120K 0.Steps 120-120.2[1-11][Im,Vm].txt	120	0	auto
-40	-40	19.1939	2	-10.4837	180719_002	Trek2delM72	120	180719_002 Trek2delM72 120K 0.Steps 120-120.2[1-11][Im,Vm].txt	120	0	auto
-30	-30	13.6507	2	-7.07233	180719_002	Trek2delM72	120	180719_002 Trek2delM72 120K 0.Steps 120-120.2[1-11][Im,Vm].txt	120	0	auto
-100	-100	47.0003	2	-25.7425	180719_002	Trek2delM72	120	180719_002 Trek2delM72 120K 0.Steps 120-120.1[1-11][Im,Vm].txt	120	0	auto
-90	-90	42.6492	2	-22.7132	180719_002	Trek2delM72	120	180719_002 Trek2delM72 120K 0.Steps 120-120.1[1-11][Im,Vm].txt	120	0	auto
-80	-80	38.8154	2	-21.006	180719_002	Trek2delM72	120	180719_002 Trek2delM72 120K 0.Steps 120-120.1[1-11][Im,Vm].txt	120	0	auto
-70	-70	34.6802	2	-18.5912	180719_002	Trek2delM72	120	180719_002 Trek2delM72 120K 0.Steps 120-120.1[1-11][Im,Vm].txt	120	0	auto
-60	-60	29.2971	2	-15.1669	180719_002	Trek2delM72	120	180719_002 Trek2delM72 120K 0.Steps 120-120.1[1-11][Im,Vm].txt	120	0	auto
-50	-50	24.6253	2	-13.1464	180719_002	Trek2delM72	120	180719_002 Trek2delM72 120K 0.Steps 120-120.1[1-11][Im,Vm].txt	120	0	auto
-40	-40	19.1141	2	-9.82351	180719_002	Trek2delM72	120	180719_002 Trek2delM72 120K 0.Steps 120-120.1[1-11][Im,Vm].txt	120	0	auto
-30	-30	13.8435	2	-7.12761	180719_002	Trek2delM72	120	180719_002 Trek2delM72 120K 0.Steps 120-120.1[1-11][Im,Vm].txt	120	0	auto
-20	-20	8.82757	2	-4.37133	180719_002	Trek2delM72	120	180719_002 Trek2delM72 120K 0.Steps 120-120.1[1-11][Im,Vm].txt	120	0	auto
40	40	21.7828	2	9.26021	180719_002	Trek2delM72	120	180719_002 Trek2delM72 120K 0.Steps 120-120.1[1-11][Im,Vm].txt	120	0	auto
39.5313	-14	14.7357	2	9.0463	180719_001	Trek2delM72	120	180719_001 Trek2delM72 120K 0.Steps 120-1000.2[1-11][Im,Vm].txt	1000	-53.5313	auto
69.5313	16	32.3595	2	18.5195	180719_001	Trek2delM72	120	180719_001 Trek2delM72 120K 0.Steps 120-1000.2[1-11][Im,Vm].txt	1000	-53.5313	auto
79.5313	26	40.3448	2	21.3917	180719_001	Trek2delM72	120	180719_001 Trek2delM72 120K 0.Steps 120-1000.2[1-11][Im,Vm].txt	1000	-53.5313	auto
-19.9689	-56	11.8454	2	-7.47142	180719_001	Trek2delM72	120	180719_001 Trek2delM72 120K 0.Steps 120-500.2[1-11][Im,Vm].txt	500	-36.0311	auto
20.0311	-16	9.92414	2	6.65487	180719_001	Trek2delM72	120	180719_001 Trek2delM72 120K 0.Steps 120-500.2[1-11][Im,Vm].txt	500	-36.0311	auto
30.0311	-6	13.5062	2	8.36846	180719_001	Trek2delM72	120	180719_001 Trek2delM72 120K 0.Steps 120-500.2[1-11][Im,Vm].txt	500	-36.0311	auto
40.0311	4	20.4974	2	13.292	180719_001	Trek2delM72	120	180719_001 Trek2delM72 120K 0.Steps 120-500.2[1-11][Im,Vm].txt	500	-36.0311	auto
70.0311	34	35.4949	2	22.05	180719_001	Trek2delM72	120	180719_001 Trek2delM72 120K 0.Steps 120-500.2[1-11][Im,Vm].txt	500	-36.0311	auto
80.0311	44	41.4136	2	25.6704	180719_001	Trek2delM72	120	180719_001 Trek2delM72 120K 0.Steps 120-500.2[1-11][Im,Vm].txt	500	-36.0311	auto
90.0311	54	48.6999	2	29.2793	180719_001	Trek2delM72	120	180719_001 Trek2delM72 120K 0.Steps 120-500.2[1-11][Im,Vm].txt	500	-36.0311	auto
100.031	64	50.2725	2	29.8361	180719_001	Trek2delM72	120	180719_001 Trek2delM72 120K 0.Steps 120-500.1[1-11][Im,Vm].txt	500	-36.0311	auto
50.0311	14	24.7941	2	15.9218	180719_001	Trek2delM72	120	180719_001 Trek2delM72 120K 0.Steps 120-500.1[1-11][Im,Vm].txt	500	-36.0311	auto
-90.4691	-109	46.4619	2	-27.6478	180719_001	Trek2delM72	120	180719_001 Trek2delM72 120K 0.Steps 120-250.3[1-11][Im,Vm].txt	250	-18.5309	auto
-80.4691	-99	43.6503	2	-27.0735	180719_001	Trek2delM72	120	180719_001 Trek2delM72 120K 0.Steps 120-250.3[1-11][Im,Vm].txt	250	-18.5309	auto
-70.4691	-89	38.0863	2	-23.6727	180719_001	Trek2delM72	120	180719_001 Trek2delM72 120K 0.Steps 120-250.3[1-11][Im,Vm].txt	250	-18.5309	auto
-60.4691	-79	33.128	2	-20.3426	180719_001	Trek2delM72	120	180719_001 Trek2delM72 120K 0.Steps 120-250.3[1-11][Im,Vm].txt	250	-18.5309	auto
-50.4691	-69	27.4365	2	-17.3108	180719_001	Trek2delM72	120	180719_001 Trek2delM72 120K 0.Steps 120-250.3[1-11][Im,Vm].txt	250	-18.5309	auto
-40.4691	-59	21.3683	2	-13.0769	180719_001	Trek2delM72	120	180719_001 Trek2delM72 120K 0.Steps 120-250.3[1-11][Im,Vm].txt	250	-18.5309	auto
-30.4691	-49	16.2184	2	-9.89698	180719_001	Trek2delM72	120	180719_001 Trek2delM72 120K 0.Steps 120-250.3[1-11][Im,Vm].txt	250	-18.5309	auto
19.5309	1	10.1785	2	6.61187	180719_001	Trek2delM72	120	180719_001 Trek2delM72 120K 0.Steps 120-250.3[1-11][Im,Vm].txt	250	-18.5309	auto
29.5309	11	15.0498	2	9.24393	180719_001	Trek2delM72	120	180719_001 Trek2delM72 120K 0.Steps 120-250.3[1-11][Im,Vm].txt	250	-18.5309	auto
49.5309	31	24.254	2	14.3577	180719_001	Trek2delM72	120	180719_001 Trek2delM72 120K 0.Steps 120-250.3[1-11][Im,Vm].txt	250	-18.5309	auto
59.5309	41	27.7392	2	16.1071	180719_001	Trek2delM72	120	180719_001 Trek2delM72 120K 0.Steps 120-250.3[1-11][Im,Vm].txt	250	-18.5309	auto
69.5309	51	32.3589	2	18.5187	180719_001	Trek2delM72	120	180719_001 Trek2delM72 120K 0.Steps 120-250.3[1-11][Im,Vm].txt	250	-18.5309	auto
79.5309	61	36.8883	2	20.1545	180719_001	Trek2delM72	120	180719_001 Trek2delM72 120K 0.Steps 120-250.3[1-11][Im,Vm].txt	250	-18.5309	auto
89.5309	71	40.4452	2	22.7222	180719_001	Trek2delM72	120	180719_001 Trek2delM72 120K 0.Steps 120-250.3[1-11][Im,Vm].txt	250	-18.5309	auto
99.5309	81	45.5203	2	23.2791	180719_001	Trek2delM72	120	180719_001 Trek2delM72 120K 0.Steps 120-250.3[1-11][Im,Vm].txt	250	-18.5309	auto
10	10	6.55474	2	4.88804	180717_005	Trek2delM72	120	180717_005 Trek2delM72 120K 0.Steps 120-120.2[1-11][Im,Vm].txt	120	0	auto
20	20	9.88982	2	7.27884	180717_005	Trek2delM72	120	180717_005 Trek2delM72 120K 0.Steps 120-120.2[1-11][Im,Vm].txt	120	0	auto
50	50	17.5269	2	12.4032	180717_005	Trek2delM72	120	180717_005 Trek2delM72 120K 0.Steps 120-120.2[1-11][Im,Vm].txt	120	0	auto
60	60	20.1058	2	13.6605	180717_005	Trek2delM72	120	180717_005 Trek2delM72 120K 0.Steps 120-120.2[1-11][Im,Vm].txt	120	0	auto
80	80	24.4867	2	15.2	180717_005	Trek2delM72	120	180717_005 Trek2delM72 120K 0.Steps 120-120.2[1-11][Im,Vm].txt	120	0	auto
90	90	26.6456	2	14.9696	180717_005	Trek2delM72	120	180717_005 Trek2delM72 120K 0.Steps 120-120.2[1-11][Im,Vm].txt	120	0	auto
100	100	27.1922	2	15.2632	180717_005	Trek2delM72	120	180717_005 Trek2delM72 120K 0.Steps 120-120.2[1-11][Im,Vm].txt	120	0	auto
-99.9689	-136	68.9496	2	-35.3978	180703_004	Trek2delM72	120	180703_004 Trek2delM72 120K 0.Steps 120-500.1[1-11][Im,Vm].txt	500	-36.0311	auto
-79.9689	-116	55.9428	2	-30.0304	180703_004	Trek2delM72	120	180703_004 Trek2delM72 120K 0.Steps 120-500.1[1-11][Im,Vm].txt	500	-36.0311	auto
-69.9689	-106	48.401	2	-26.6354	180703_004	Trek2delM72	120	180703_004 Trek2delM72 120K 0.Steps 120-500.1[1-11][Im,Vm].txt	500	-36.0311	auto
-59.9689	-96	41.4249	2	-23.2078	180703_004	Trek2delM72	120	180703_004 Trek2delM72 120K 0.Steps 120-500.1[1-11][Im,Vm].txt	500	-36.0311	auto
-49.9689	-86	35.3043	2	-19.1664	180703_004	Trek2delM72	120	180703_004 Trek2delM72 120K 0.Steps 120-500.1[1-11][Im,Vm].txt	500	-36.0311	auto
-39.9689	-76	28.5341	2	-15.6089	180703_004	Trek2delM72	120	180703_004 Trek2delM72 120K 0.Steps 120-500.1[1-11][Im,Vm].txt	500	-36.0311	auto
-29.9689	-66	21.625	2	-11.6065	180703_004	Trek2delM72	120	180703_004 Trek2delM72 120K 0.Steps 120-500.1[1-11][Im,Vm].txt	500	-36.0311	auto
-9.96892	-46	8.6283	2	-4.03899	180703_004	Trek2delM72	120	180703_004 Trek2delM72 120K 0.Steps 120-500.1[1-11][Im,Vm].txt	500	-36.0311	auto
10.0311	-26	4.58947	2	3.0793	180703_004	Trek2delM72	120	180703_004 Trek2delM72 120K 0.Steps 120-500.1[1-11][Im,Vm].txt	500	-36.0311	auto
30.0311	-6	17.9607	2	9.78077	180703_004	Trek2delM72	120	180703_004 Trek2delM72 120K 0.Steps 120-500.1[1-11][Im,Vm].txt	500	-36.0311	auto
40.0311	4	24.5986	2	12.8817	180703_004	Trek2delM72	120	180703_004 Trek2delM72 120K 0.Steps 120-500.1[1-11][Im,Vm].txt	500	-36.0311	auto
50.0311	14	31.3254	2	15.673	180703_004	Trek2delM72	120	180703_004 Trek2delM72 120K 0.Steps 120-500.1[1-11][Im,Vm].txt	500	-36.0311	auto
60.0311	24	37.7718	2	18.4815	180703_004	Trek2delM72	120	180703_004 Trek2delM72 120K 0.Steps 120-500.1[1-11][Im,Vm].txt	500	-36.0311	auto
70.0311	34	47.0956	2	20.9393	180703_004	Trek2delM72	120	180703_004 Trek2delM72 120K 0.Steps 120-500.1[1-11][Im,Vm].txt	500	-36.0311	auto
80.0311	44	54.9208	2	23.4776	180703_004	Trek2delM72	120	180703_004 Trek2delM72 120K 0.Steps 120-500.1[1-11][Im,Vm].txt	500	-36.0311	auto
90.0311	54	67.2969	2	26.7974	180703_004	Trek2delM72	120	180703_004 Trek2delM72 120K 0.Steps 120-500.1[1-11][Im,Vm].txt	500	-36.0311	auto
100.031	64	72.4527	2	26.9613	180703_004	Trek2delM72	120	180703_004 Trek2delM72 120K 0.Steps 120-500.1[1-11][Im,Vm].txt	500	-36.0311	auto
-100.469	-119	60.5625	2	-32.1859	180703_004	Trek2delM72	120	180703_004 Trek2delM72 120K 0.Steps 120-250.1[1-11][Im,Vm].txt	250	-18.5309	auto
-90.4691	-109	53.9774	2	-29.5185	180703_004	Trek2delM72	120	180703_004 Trek2delM72 120K 0.Steps 120-250.1[1-11][Im,Vm].txt	250	-18.5309	auto
-80.4691	-99	48.7384	2	-26.7026	180703_004	Trek2delM72	120	180703_004 Trek2delM72 120K 0.Steps 120-250.1[1-11][Im,Vm].txt	250	-18.5309	auto
-70.4691	-89	42.4498	2	-23.7724	180703_004	Trek2delM72	120	180703_004 Trek2delM72 120K 0.Steps 120-250.1[1-11][Im,Vm].txt	250	-18.5309	auto
-60.4691	-79	37.196	2	-20.4929	180703_004	Trek2delM72	120	180703_004 Trek2delM72 120K 0.Steps 120-250.1[1-11][Im,Vm].txt	250	-18.5309	auto
-50.4691	-69	30.9697	2	-17.2494	180703_004	Trek2delM72	120	180703_004 Trek2delM72 120K 0.Steps 120-250.1[1-11][Im,Vm].txt	250	-18.5309	auto
-40.4691	-59	24.7059	2	-13.8147	180703_004	Trek2delM72	120	180703_004 Trek2delM72 120K 0.Steps 120-250.1[1-11][Im,Vm].txt	250	-18.5309	auto
-30.4691	-49	18.87	2	-10.4236	180703_004	Trek2delM72	120	180703_004 Trek2delM72 120K 0.Steps 120-250.1[1-11][Im,Vm].txt	250	-18.5309	auto
-20.4691	-39	13.1161	2	-6.86215	180703_004	Trek2delM72	120	180703_004 Trek2delM72 120K 0.Steps 120-250.1[1-11][Im,Vm].txt	250	-18.5309	auto
-10.4691	-29	7.20879	2	-3.60393	180703_004	Trek2delM72	120	180703_004 Trek2delM72 120K 0.Steps 120-250.1[1-11][Im,Vm].txt	250	-18.5309	auto
9.53086	-9	4.47874	2	2.76667	180703_004	Trek2delM72	120	180703_004 Trek2delM72 120K 0.Steps 120-250.1[1-11][Im,Vm].txt	250	-18.5309	auto
19.5309	1	10.1489	2	5.80266	180703_004	Trek2delM72	120	180703_004 Trek2delM72 120K 0.Steps 120-250.1[1-11][Im,Vm].txt	250	-18.5309	auto
29.5309	11	15.4204	2	8.71193	180703_004	Trek2delM72	120	180703_004 Trek2delM72 120K 0.Steps 120-250.1[1-11][Im,Vm].txt	250	-18.5309	auto
39.5309	21	20.7046	2	11.4481	180703_004	Trek2delM72	120	180703_004 Trek2delM72 120K 0.Steps 120-250.1[1-11][Im,Vm].txt	250	-18.5309	auto
49.5309	31	26.8692	2	13.932	180703_004	Trek2delM72	120	180703_004 Trek2delM72 120K 0.Steps 120-250.1[1-11][Im,Vm].txt	250	-18.5309	auto
59.5309	41	32.0435	2	16.169	180703_004	Trek2delM72	120	180703_004 Trek2delM72 120K 0.Steps 120-250.1[1-11][Im,Vm].txt	250	-18.5309	auto
69.5309	51	36.5842	2	19.1611	180703_004	Trek2delM72	120	180703_004 Trek2delM72 120K 0.Steps 120-250.1[1-11][Im,Vm].txt	250	-18.5309	auto
-100	-100	55.0752	2	-29.5286	180703_004	Trek2delM72	120	180703_004 Trek2delM72 120K 0.Steps 120-120.3[1-11][Im,Vm].txt	120	0	auto
-90	-90	50.187	2	-26.2709	180703_004	Trek2delM72	120	180703_004 Trek2delM72 120K 0.Steps 120-120.3[1-11][Im,Vm].txt	120	0	auto
-80	-80	46.6192	2	-24.3697	180703_004	Trek2delM72	120	180703_004 Trek2delM72 120K 0.Steps 120-120.3[1-11][Im,Vm].txt	120	0	auto
-70	-70	41.262	2	-20.9112	180703_004	Trek2delM72	120	180703_004 Trek2delM72 120K 0.Steps 120-120.3[1-11][Im,Vm].txt	120	0	auto
-60	-60	35.5985	2	-18.2842	180703_004	Trek2delM72	120	180703_004 Trek2delM72 120K 0.Steps 120-120.3[1-11][Im,Vm].txt	120	0	auto
-50	-50	29.2215	2	-15.2241	180703_004	Trek2delM72	120	180703_004 Trek2delM72 120K 0.Steps 120-120.3[1-11][Im,Vm].txt	120	0	auto
-40	-40	23.2616	2	-12.1387	180703_004	Trek2delM72	120	180703_004 Trek2delM72 120K 0.Steps 120-120.3[1-11][Im,Vm].txt	120	0	auto
-30	-30	18.2433	2	-8.98391	180703_004	Trek2delM72	120	180703_004 Trek2delM72 120K 0.Steps 120-120.3[1-11][Im,Vm].txt	120	0	auto
-20	-20	11.6515	2	-5.7953	180703_004	Trek2delM72	120	180703_004 Trek2delM72 120K 0.Steps 120-120.3[1-11][Im,Vm].txt	120	0	auto
10	10	5.068	2	2.64498	180703_004	Trek2delM72	120	180703_004 Trek2delM72 120K 0.Steps 120-120.3[1-11][Im,Vm].txt	120	0	auto
20	20	10.4713	2	5.46778	180703_004	Trek2delM72	120	180703_004 Trek2delM72 120K 0.Steps 120-120.3[1-11][Im,Vm].txt	120	0	auto
30	30	17.4846	2	7.70171	180703_004	Trek2delM72	120	180703_004 Trek2delM72 120K 0.Steps 120-120.3[1-11][Im,Vm].txt	120	0	auto
40	40	21.5108	2	10.0476	180703_004	Trek2delM72	120	180703_004 Trek2delM72 120K 0.Steps 120-120.3[1-11][Im,Vm].txt	120	0	auto
50	50	28.1174	2	12.2824	180703_004	Trek2delM72	120	180703_004 Trek2delM72 120K 0.Steps 120-120.3[1-11][Im,Vm].txt	120	0	auto
60	60	33.7004	2	13.4176	180703_004	Trek2delM72	120	180703_004 Trek2delM72 120K 0.Steps 120-120.3[1-11][Im,Vm].txt	120	0	auto
70	70	39.753	2	16.42	180703_004	Trek2delM72	120	180703_004 Trek2delM72 120K 0.Steps 120-120.3[1-11][Im,Vm].txt	120	0	auto
80	80	44.3834	2	14.9176	180703_004	Trek2delM72	120	180703_004 Trek2delM72 120K 0.Steps 120-120.3[1-11][Im,Vm].txt	120	0	auto
90	90	49.7258	2	15.3167	180703_004	Trek2delM72	120	180703_004 Trek2delM72 120K 0.Steps 120-120.3[1-11][Im,Vm].txt	120	0	auto
100	100	56.4532	2	18.5453	180703_004	Trek2delM72	120	180703_004 Trek2delM72 120K 0.Steps 120-120.3[1-11][Im,Vm].txt	120	0	auto
20.0311	-16	9.00547	2	6.26954	180627_009	Trek2delM72	120	180627_009 Trek2delM72 120K 0.Steps 120-500.1[1-7][Im,Vm].txt	500	-36.0311	auto
30.0311	-6	14.4619	2	9.79124	180627_009	Trek2delM72	120	180627_009 Trek2delM72 120K 0.Steps 120-500.1[1-7][Im,Vm].txt	500	-36.0311	auto
40.0311	4	20.3128	2	12.8811	180627_009	Trek2delM72	120	180627_009 Trek2delM72 120K 0.Steps 120-500.1[1-7][Im,Vm].txt	500	-36.0311	auto
50.0311	14	25.3909	2	15.7632	180627_009	Trek2delM72	120	180627_009 Trek2delM72 120K 0.Steps 120-500.1[1-7][Im,Vm].txt	500	-36.0311	auto
-100.469	-119	49.995	2	-31.2612	180627_009	Trek2delM72	120	180627_009 Trek2delM72 120K 0.Steps 120-250.2[1-11][Im,Vm].txt	250	-18.5309	auto
-90.4691	-109	45.805	2	-28.2987	180627_009	Trek2delM72	120	180627_009 Trek2delM72 120K 0.Steps 120-250.2[1-11][Im,Vm].txt	250	-18.5309	auto
-80.4691	-99	41.9463	2	-26.9451	180627_009	Trek2delM72	120	180627_009 Trek2delM72 120K 0.Steps 120-250.2[1-11][Im,Vm].txt	250	-18.5309	auto
-70.4691	-89	37.2735	2	-23.0575	180627_009	Trek2delM72	120	180627_009 Trek2delM72 120K 0.Steps 120-250.2[1-11][Im,Vm].txt	250	-18.5309	auto
-60.4691	-79	31.8989	2	-20.02	180627_009	Trek2delM72	120	180627_009 Trek2delM72 120K 0.Steps 120-250.2[1-11][Im,Vm].txt	250	-18.5309	auto
-50.4691	-69	26.8681	2	-16.4085	180627_009	Trek2delM72	120	180627_009 Trek2delM72 120K 0.Steps 120-250.2[1-11][Im,Vm].txt	250	-18.5309	auto
-40.4691	-59	22.0299	2	-12.9557	180627_009	Trek2delM72	120	180627_009 Trek2delM72 120K 0.Steps 120-250.2[1-11][Im,Vm].txt	250	-18.5309	auto
-20.4691	-39	11.4703	2	-6.35611	180627_009	Trek2delM72	120	180627_009 Trek2delM72 120K 0.Steps 120-250.2[1-11][Im,Vm].txt	250	-18.5309	auto
-10.4691	-29	6.18486	2	-3.14495	180627_009	Trek2delM72	120	180627_009 Trek2delM72 120K 0.Steps 120-250.2[1-11][Im,Vm].txt	250	-18.5309	auto
9.53086	-9	4.81654	2	2.89992	180627_009	Trek2delM72	120	180627_009 Trek2delM72 120K 0.Steps 120-250.2[1-11][Im,Vm].txt	250	-18.5309	auto
19.5309	1	10.1622	2	5.77556	180627_009	Trek2delM72	120	180627_009 Trek2delM72 120K 0.Steps 120-250.2[1-11][Im,Vm].txt	250	-18.5309	auto
29.5309	11	16.1817	2	8.36015	180627_009	Trek2delM72	120	180627_009 Trek2delM72 120K 0.Steps 120-250.2[1-11][Im,Vm].txt	250	-18.5309	auto
69.5309	51	45.4743	2	17.8367	180627_009	Trek2delM72	120	180627_009 Trek2delM72 120K 0.Steps 120-250.1[1-11][Im,Vm].txt	250	-18.5309	auto
19.5313	-34	7.0538	2	5.94179	180627_008	Trek2delM72	120	180627_008 Trek2delM72 120K 0.Steps 120-1000.1[1-11][Im,Vm].txt	1000	-53.5313	auto
29.5313	-24	11.5992	2	8.91326	180627_008	Trek2delM72	120	180627_008 Trek2delM72 120K 0.Steps 120-1000.1[1-11][Im,Vm].txt	1000	-53.5313	auto
89.5313	36	42.7852	2	27.6364	180627_008	Trek2delM72	120	180627_008 Trek2delM72 120K 0.Steps 120-1000.1[1-11][Im,Vm].txt	1000	-53.5313	auto
-69.9689	-106	37.2662	2	-25.2353	180627_008	Trek2delM72	120	180627_008 Trek2delM72 120K 0.Steps 120-500.1[1-11][Im,Vm].txt	500	-36.0311	auto
-59.9689	-96	32.4317	2	-22.0731	180627_008	Trek2delM72	120	180627_008 Trek2delM72 120K 0.Steps 120-500.1[1-11][Im,Vm].txt	500	-36.0311	auto
-39.9689	-76	22.957	2	-15.3249	180627_008	Trek2delM72	120	180627_008 Trek2delM72 120K 0.Steps 120-500.1[1-11][Im,Vm].txt	500	-36.0311	auto
-19.9689	-56	12.6647	2	-8.26096	180627_008	Trek2delM72	120	180627_008 Trek2delM72 120K 0.Steps 120-500.1[1-11][Im,Vm].txt	500	-36.0311	auto
-9.96892	-46	7.30484	2	-4.48273	180627_008	Trek2delM72	120	180627_008 Trek2delM72 120K 0.Steps 120-500.1[1-11][Im,Vm].txt	500	-36.0311	auto
20.0311	-16	7.37199	2	5.3291	180627_008	Trek2delM72	120	180627_008 Trek2delM72 120K 0.Steps 120-500.1[1-11][Im,Vm].txt	500	-36.0311	auto
30.0311	-6	12.1735	2	8.50555	180627_008	Trek2delM72	120	180627_008 Trek2delM72 120K 0.Steps 120-500.1[1-11][Im,Vm].txt	500	-36.0311	auto
40.0311	4	16.403	2	10.9971	180627_008	Trek2delM72	120	180627_008 Trek2delM72 120K 0.Steps 120-500.1[1-11][Im,Vm].txt	500	-36.0311	auto
50.0311	14	20.692	2	13.8763	180627_008	Trek2delM72	120	180627_008 Trek2delM72 120K 0.Steps 120-500.1[1-11][Im,Vm].txt	500	-36.0311	auto
60.0311	24	24.834	2	16.427	180627_008	Trek2delM72	120	180627_008 Trek2delM72 120K 0.Steps 120-500.1[1-11][Im,Vm].txt	500	-36.0311	auto
70.0311	34	29.9299	2	19.2094	180627_008	Trek2delM72	120	180627_008 Trek2delM72 120K 0.Steps 120-500.1[1-11][Im,Vm].txt	500	-36.0311	auto
80.0311	44	33.1235	2	20.9279	180627_008	Trek2delM72	120	180627_008 Trek2delM72 120K 0.Steps 120-500.1[1-11][Im,Vm].txt	500	-36.0311	auto
90.0311	54	37.5183	2	22.6833	180627_008	Trek2delM72	120	180627_008 Trek2delM72 120K 0.Steps 120-500.1[1-11][Im,Vm].txt	500	-36.0311	auto
100.031	64	40.1196	2	24.9114	180627_008	Trek2delM72	120	180627_008 Trek2delM72 120K 0.Steps 120-500.1[1-11][Im,Vm].txt	500	-36.0311	auto
