# Supplementary material for: Effects of ionic strength on gating and permeation of TREK-2 K2P channels
Source: PLoS One. 2021 Oct 7;16(10):e0258275. doi: 10.1371/journal.pone.0258275 (PMC8496810; doi:10.1371/journal.pone.0258275)
Supplement: S1 File — (ZIP) [file pone.0258275.s001.zip › Fig4.xlsx]

## Sheet: Fig4 C +D
X	peaknr	end	peak	start	open.lvl	file	id	channel	Kext	Kint	concBL	V	VK	amplitude	method	leak	peakcor	paired
2	2	55.973	48.725	39.702	1	191107_002 Trek2delM3 120pip 1000bath 3BL.3[1-382]18.9-19.abf	191107_002	Trek2delM3	120	1000	3	-13.7	40	14.348	auto	34.3769	NA	1
3	3	-75.3498	-92.4837	-103.582	1	191107_002 Trek2delM3 120pip 1000bath 3BL.3[1-382]27.433-27.abf	191107_002	Trek2delM3	120	1000	3	-114	-60	-24.5326	auto	-67.951	NA	1
2	2	116.963	79.6343	68.5624	1	191107_002 Trek2delM3 120pip 1000bath 3BL.3[1-382]34.39-34.abf	191107_002	Trek2delM3	120	1000	3	6.3	60	21.1949	auto	58.4394	NA	1
3	3	-97.9094	-116.553	-134.679	1	191107_002 Trek2delM3 120pip 1000bath 3BL.3[1-382]43.28-43.abf	191107_002	Trek2delM3	120	1000	3	-124.1	-70	-25.8941	auto	-90.6591	NA	1
2	2	-107.71	-127.644	-153.537	1	191107_002 Trek2delM3 120pip 1000bath 3BL.3[1-382]53.25-53.abf	191107_002	Trek2delM3	120	1000	3	-134.1	-80	-29.3867	auto	-98.257	NA	1
2	2	156.059	141.426	120.177	1	191107_002 Trek2delM3 120pip 1000bath 3BL.3[1-382]63.04-63.abf	191107_002	Trek2delM3	120	1000	3	26.4	80	27.4626	auto	113.963	NA	1
1	1	-26.7438	-32.5172	-38.1786	1	191107_003 Trek2delM3 120pip 1000bath 0BL.6[1-806]103.1-109.abf	191107_003	Trek2delM3	120	1000	0	-94.1	-40	-16.6478	auto	-15.8695	NA	1
2	2	57.3262	51.3065	46.8739	1	191107_003 Trek2delM3 120pip 1000bath 0BL.6[1-806]137.4-142.abf	191107_003	Trek2delM3	120	1000	0	-4	50	15.1039	auto	36.2026	NA	1
1	1	-41.3127	-47.5735	-51.9231	1	191107_003 Trek2delM3 120pip 1000bath 0BL.6[1-806]150-152.abf	191107_003	Trek2delM3	120	1000	0	-113.9	-60	-23.1322	auto	-24.4413	NA	1
2	2	25.8646	21.755	20.3299	1	191107_003 Trek2delM3 120pip 1000bath 0BL.6[1-806]38.abf	191107_003	Trek2delM3	120	1000	0	-33.9	20	6.0319	auto	15.7231	NA	1
1	1	-15.896	-19.7335	-25.5881	1	191107_003 Trek2delM3 120pip 1000bath 0BL.6[1-806]63.3-73.abf	191107_003	Trek2delM3	120	1000	0	-83.9	-30	-11.8568	auto	-7.87672	NA	1
2	2	35.4537	30.2295	27.1264	1	191107_003 Trek2delM3 120pip 1000bath 0BL.6[1-806]80-87.abf	191107_003	Trek2delM3	120	1000	0	-23.8	30	8.95579	auto	21.2737	NA	1
2	2	42.746	38.2856	35.6094	1	191107_003 Trek2delM3 120pip 1000bath 0BL.6[1-806]92-97.abf	191107_003	Trek2delM3	120	1000	0	-13.6	40	12.4889	auto	25.7967	NA	1
2	2	63.6375	56.6508	52.851	1	191107_003 Trek2delM3 120pip 1000bath 0BL[1-806]169-179.abf	191107_003	Trek2delM3	120	1000	0	6.1	60	17.7118	auto	38.939	NA	1
1	1	-37.6753	-42.3584	-46.8378	1	191107_003 Trek2delM3 120pip 1000bath 0BL[1-806]181-187.abf	191107_003	Trek2delM3	120	1000	0	-113.9	-60	-23.2796	auto	-19.0788	NA	1
1	1	-6.44585	-8.68136	-14.0936	1	191107_003 Trek2delM3 120pip 1000bath 0BL[1-806]27-38.abf	191107_003	Trek2delM3	120	1000	0	-73.8	-20	-8.62827	auto	-0.0530873	NA	1
2	2	43.4826	33.0441	22.4565	1	191107_011 Trek2delM3 120pip 1000bath 3BL.1[1-182]15.5-20.abf	191107_011	Trek2delM3	120	1000	3	-3.7	50	17.9691	auto	15.075	NA	1
1	1	-32.0394	-45.7008	-81.5032	1	191107_011 Trek2delM3 120pip 1000bath 3BL.1[1-182]28-30.abf	191107_011	Trek2delM3	120	1000	3	-114.1	-60	-26.2236	auto	-19.4772	NA	1
2	2	55.6406	38.68	27.1635	1	191107_011 Trek2delM3 120pip 1000bath 3BL.1[1-182]31.abf	191107_011	Trek2delM3	120	1000	3	6.4	60	21.4625	auto	17.2175	NA	1
2	2	64.399	44.8776	32.542	1	191107_011 Trek2delM3 120pip 1000bath 3BL.1[1-182]42.abf	191107_011	Trek2delM3	120	1000	3	16.5	70	24.1922	auto	20.6854	NA	1
1	1	-29.0538	-42.4635	-79.8929	1	191107_011 Trek2delM3 120pip 1000bath 3BL.1[1-182]8.97-13.abf	191107_011	Trek2delM3	120	1000	3	-104.1	-50	-22.546	auto	-19.9175	NA	1
1	1	-35.7487	-50.0088	-60.1946	1	191107_011 Trek2delM3 120pip 1000bath 3BL.2[1-443]1.9-2.abf	191107_011	Trek2delM3	120	1000	3	-124.2	-70	-30.2664	auto	-19.7424	NA	1
2	2	52.0238	42.1353	27.8141	1	191107_011 Trek2delM3 120pip 1000bath 3BL.2[1-443]10.3-10.abf	191107_011	Trek2delM3	120	1000	3	16.5	70	25.0622	auto	17.0731	NA	1
2	2	-43.3937	-64.5364	-103.298	1	191107_011 Trek2delM3 120pip 1000bath 3BL.2[1-443]101.abf	191107_011	Trek2delM3	120	1000	3	-154.1	-100	-36.9999	auto	-27.5366	NA	1
1	1	-47.9547	-58.1553	-72.3475	1	191107_011 Trek2delM3 120pip 1000bath 3BL.2[1-443]22-23.abf	191107_011	Trek2delM3	120	1000	3	-134.1	-80	-33.5585	auto	-24.5968	NA	1
2	2	58.4489	49.8094	40.1433	1	191107_011 Trek2delM3 120pip 1000bath 3BL.2[1-443]30.5-33.abf	191107_011	Trek2delM3	120	1000	3	26.4	80	27.6295	auto	22.1799	NA	1
2	2	78.3843	60.7881	38.9087	1	191107_011 Trek2delM3 120pip 1000bath 3BL.2[1-443]44.abf	191107_011	Trek2delM3	120	1000	3	36.5	90	31.7194	auto	29.0688	NA	1
1	1	-11.2958	-16.9818	-35.6647	1	191107_011 Trek2delM3 120pip 1000bath 3BL.2[1-443]67.8-68.abf	191107_011	Trek2delM3	120	1000	3	-73.9	-20	-9.74756	auto	-7.23429	NA	1
1	1	-15.8168	-23.7443	-42.6279	1	191107_011 Trek2delM3 120pip 1000bath 3BL.2[1-443]76.6-77.abf	191107_011	Trek2delM3	120	1000	3	-84.2	-30	-13.9845	auto	-9.7598	NA	1
2	2	25.2359	17.2898	10.543	1	191107_011 Trek2delM3 120pip 1000bath 3BL.2[1-443]78.2-79.abf	191107_011	Trek2delM3	120	1000	3	-23.6	30	10.6948	auto	6.59495	NA	1
1	1	-19.8437	-30.23	-46.2382	1	191107_011 Trek2delM3 120pip 1000bath 3BL.2[1-443]85.11-85.abf	191107_011	Trek2delM3	120	1000	3	-94	-40	-18.1045	auto	-12.1255	NA	1
2	2	32.8085	23.5696	13.9753	1	191107_011 Trek2delM3 120pip 1000bath 3BL.2[1-443]86.6-87.abf	191107_011	Trek2delM3	120	1000	3	-13.8	40	14.498	auto	9.07151	NA	1
1	1	-18.1971	-31.1277	-41.136	1	191107_011 Trek2delM3 120pip 1000bath 3BL.2[1-443]90-91.abf	191107_011	Trek2delM3	120	1000	3	-95.7	-40	-18.8479	auto	-12.2798	NA	1
1	1	-45.9231	-66.4785	-101.25	1	191107_011 Trek2delM3 120pip 1000bath 3BL.2[1-443]96.85-97.abf	191107_011	Trek2delM3	120	1000	3	-154.1	-100	-37.0765	auto	-29.402	NA	1
2	2	73.6564	61.946	34.5862	1	191107_011 Trek2delM3 120pip 1000bath 3BL.2[1-443]98.abf	191107_011	Trek2delM3	120	1000	3	46.4	100	34.0667	auto	27.8793	NA	1
1	1	-6.70455	-9.85701	-20.4403	1	191107_011 Trek2delM3 120pip 1000bath 3BL[1-443]57-59.abf	191107_011	Trek2delM3	120	1000	3	-63.9	-10	-5.46051	auto	-4.3965	NA	1
2	2	8.2206	3.80529	1.96372	1	191107_011 Trek2delM3 120pip 1000bath 3BL60-63f.abf	191107_011	Trek2delM3	120	1000	3	-43.8	10	2.59594	auto	1.20935	NA	1
2	2	20.232	13.6744	8.60064	1	191113_001 Trek2delM3 120pip 1000bath 0BL.2[1-1240]122.abf	191113_001	Trek2delM3	120	1000	0	-13.8	40	11.4877	auto	2.18667	NA	2
2	2	21.5827	15.8796	12.9797	1	191113_001 Trek2delM3 120pip 1000bath 0BL.2[1-1240]159.abf	191113_001	Trek2delM3	120	1000	0	-3.8	50	13.0012	auto	2.87845	NA	2
2	2	25.9983	20.2453	17.3973	1	191113_001 Trek2delM3 120pip 1000bath 0BL.2[1-1240]192.2-205.abf	191113_001	Trek2delM3	120	1000	0	6.3	60	16.8601	auto	3.38518	NA	2
1	1	-11.3478	-12.5472	-15.0899	1	191113_001 Trek2delM3 120pip 1000bath 0BL.2[1-1240]81.1-85.abf	191113_001	Trek2delM3	120	1000	0	-83.9	-30	-10.3148	auto	-2.23239	NA	2
1	1	-11.3047	-12.554	-15.0526	1	191113_001 Trek2delM3 120pip 1000bath 0BL[.].abf	191113_001	Trek2delM3	120	1000	0	-83.9	-30	-10.3307	auto	-2.22334	NA	2
1	1	-4.88001	-5.93643	-11.4826	1	191113_001 Trek2delM3 120pip 1000bath 0BLf.abf	191113_001	Trek2delM3	120	1000	0	-63.6	-10	-3.06362	auto	-2.87281	NA	2
1	1	-4.9471	-7.12932	-16.1577	1	191113_001 Trek2delM3 120pip 1000bath 3BL.1[1-630]100.24-101.abf	191113_001	Trek2delM3	120	1000	3	-63.9	-10	-4.40722	auto	-2.7221	NA	2
2	2	7.66163	2.91338	1.74421	1	191113_001 Trek2delM3 120pip 1000bath 3BL.1[1-630]104.2-105f.abf	191113_001	Trek2delM3	120	1000	3	-43.8	10	2.31448	auto	0.598901	NA	1
1	1	-25.844	-42.2161	-74.4879	1	191113_001 Trek2delM3 120pip 1000bath 3BL.1[1-630]120.4-121.abf	191113_001	Trek2delM3	120	1000	3	-134.1	-80	-27.864	auto	-14.3521	NA	1
2	2	64.7188	46.9905	32.3263	1	191113_001 Trek2delM3 120pip 1000bath 3BL.1[1-630]122.abf	191113_001	Trek2delM3	120	1000	3	26.4	80	24.0756	auto	22.9149	NA	1
1	1	-36.798	-53.7247	-122.676	1	191113_001 Trek2delM3 120pip 1000bath 3BL.1[1-630]130.95-132.abf	191113_001	Trek2delM3	120	1000	3	-144.3	-90	-34.1021	auto	-19.6225	NA	1
2	2	70.5273	41.4031	27.2756	1	191113_001 Trek2delM3 120pip 1000bath 3BL.1[1-630]139.875-141.abf	191113_001	Trek2delM3	120	1000	3	36.6	90	27.6028	auto	13.8003	NA	1
1	1	-51.482	-63.04	-86.1561	1	191113_001 Trek2delM3 120pip 1000bath 3BL.1[1-630]150.68-151.abf	191113_001	Trek2delM3	120	1000	3	-154.1	-100	-33.9779	auto	-29.0622	NA	1
2	2	38.9241	32.7434	24.7736	1	191113_001 Trek2delM3 120pip 1000bath 3BL.1[1-630]16.8-18.abf	191113_001	Trek2delM3	120	1000	3	26.4	80	26.5118	auto	6.23161	NA	1
1	1	-26.2203	-35.0371	-45.1633	1	191113_001 Trek2delM3 120pip 1000bath 3BL.1[1-630]27.abf	191113_001	Trek2delM3	120	1000	3	-124	-70	-27.6725	auto	-7.36456	NA	2
2	2	46.3027	28.0701	15.8128	1	191113_001 Trek2delM3 120pip 1000bath 3BL.1[1-630]32.3-33.abf	191113_001	Trek2delM3	120	1000	3	16.3	70	22.0631	auto	6.00701	NA	2
2	2	-20.1467	-32.5206	-41.5287	1	191113_001 Trek2delM3 120pip 1000bath 3BL.1[1-630]40.85-42.abf	191113_001	Trek2delM3	120	1000	3	-114.1	-60	-24.0547	auto	-8.46581	NA	2
2	2	40.8467	27.8719	16.9035	1	191113_001 Trek2delM3 120pip 1000bath 3BL.1[1-630]42.82-44.abf	191113_001	Trek2delM3	120	1000	3	6.4	60	18.459	auto	9.41292	NA	2
2	2	-17.495	-27.3259	-40.3869	1	191113_001 Trek2delM3 120pip 1000bath 3BL.1[1-630]51.7-53.abf	191113_001	Trek2delM3	120	1000	3	-104	-50	-20.0831	auto	-7.24275	NA	1
2	2	33.6069	23.1669	11.3409	1	191113_001 Trek2delM3 120pip 1000bath 3BL.1[1-630]54.09-55.abf	191113_001	Trek2delM3	120	1000	3	-3.7	50	17.1846	auto	5.98229	NA	2
1	1	-14.0094	-22.1618	-39.2078	1	191113_001 Trek2delM3 120pip 1000bath 3BL.1[1-630]65.69-67.abf	191113_001	Trek2delM3	120	1000	3	-94	-40	-16.1196	auto	-6.04225	NA	1
2	2	25.3895	19.2565	11.4018	1	191113_001 Trek2delM3 120pip 1000bath 3BL.1[1-630]71-72.abf	191113_001	Trek2delM3	120	1000	3	-13.7	40	13.5573	auto	5.69915	NA	2
2	2	-9.39414	-17.5494	-25.1116	1	191113_001 Trek2delM3 120pip 1000bath 3BL.1[1-630]82-83.abf	191113_001	Trek2delM3	120	1000	3	-84.2	-30	-12.2329	auto	-5.3165	NA	2
2	2	19.747	13.3172	7.53031	1	191113_001 Trek2delM3 120pip 1000bath 3BL.1[1-630]84.35-85.abf	191113_001	Trek2delM3	120	1000	3	-23.5	30	9.71622	auto	3.60096	NA	2
1	1	-8.24671	-12.2795	-27.6173	1	191113_001 Trek2delM3 120pip 1000bath 3BL.1[1-630]90.7-92.abf	191113_001	Trek2delM3	120	1000	3	-73.9	-20	-8.59444	auto	-3.68504	NA	1
2	2	15.709	7.73902	5.14205	1	191113_001 Trek2delM3 120pip 1000bath 3BL.1[1-630]93.2-94.abf	191113_001	Trek2delM3	120	1000	3	-33.7	20	6.3581	auto	1.38092	NA	1
2	2	12.3056	7.42936	5.75011	1	191113_002 Trek2delM3 120pip 1000bath 0BL.2[1-964]103.83-104.abf	191113_002	Trek2delM3	120	1000	0	-33.7	20	5.90967	auto	1.51969	NA	2
3	3	24.6873	13.5195	13.5195	1	191113_002 Trek2delM3 120pip 1000bath 0BL.2[1-964]131-135.abf	191113_002	Trek2delM3	120	1000	0	-23.7	30	9.81781	auto	3.70169	NA	2
1	1	-4.47121	-6.85592	-9.61066	1	191113_002 Trek2delM3 120pip 1000bath 0BL.2[1-964]145.6-146f.abf	191113_002	Trek2delM3	120	1000	0	-63.9	-10	-4.91332	auto	-1.9426	NA	2
2	2	36.7546	30.7551	23.6891	1	191113_002 Trek2delM3 120pip 1000bath 0BL.2[1-964]172.77-173.abf	191113_002	Trek2delM3	120	1000	0	16.6	70	21.1981	auto	9.55697	NA	2
2	2	42.4999	36.2547	33.8582	1	191113_002 Trek2delM3 120pip 1000bath 0BL.2[1-964]181.3-183.abf	191113_002	Trek2delM3	120	1000	0	26.6	80	22.294	auto	13.9607	NA	2
1	1	-38.2856	-44.5216	-49.9672	1	191113_002 Trek2delM3 120pip 1000bath 0BL.2[1-964]204.7-206.abf	191113_002	Trek2delM3	120	1000	0	-143.9	-90	-33.2005	auto	-11.3212	NA	2
2	2	52.0654	43.0968	30.6651	1	191113_002 Trek2delM3 120pip 1000bath 0BL.2[1-964]209.85-210.abf	191113_002	Trek2delM3	120	1000	0	36.2	90	27.4386	auto	15.6583	NA	2
1	1	-41.9806	-47.7404	-53.1285	1	191113_002 Trek2delM3 120pip 1000bath 0BL.2[1-964]218.6-220.abf	191113_002	Trek2delM3	120	1000	0	-154	-100	-35.5802	auto	-12.1602	NA	2
2	2	63.9886	54.5815	48.3101	1	191113_002 Trek2delM3 120pip 1000bath 0BL.2[1-964]227.4-227.abf	191113_002	Trek2delM3	120	1000	0	46.4	100	28.938	auto	25.6435	NA	2
1	1	-8.85929	-11.3978	-15.9566	1	191113_002 Trek2delM3 120pip 1000bath 0BL.2[1-964]94.34-100.abf	191113_002	Trek2delM3	120	1000	0	-73.6	-20	-8.70331	auto	-2.69445	NA	2
1	1	-12.7774	-18.6136	-23.6906	1	191113_002 Trek2delM3 120pip 1000bath 0BL.abf	191113_002	Trek2delM3	120	1000	0	-84	-30	-13.0959	auto	-5.51768	NA	2
2	2	40.6011	28.4619	16.9197	1	191113_002 Trek2delM3 120pip 1000bath 3BL.2[1-384]12.1-14.abf	191113_002	Trek2delM3	120	1000	3	6.4	60	20.4974	auto	7.96456	NA	1
2	2	33.6382	23.4742	14.7121	1	191113_002 Trek2delM3 120pip 1000bath 3BL.2[1-384]2.5-4.abf	191113_002	Trek2delM3	120	1000	3	-3.6	50	16.648	auto	6.82626	NA	2
2	2	-15.5184	-23.1941	-35.6489	1	191113_002 Trek2delM3 120pip 1000bath 3BL.2[1-384]21.1-21.abf	191113_002	Trek2delM3	120	1000	3	-94	-40	-17.6685	auto	-5.52559	NA	2
2	2	28.3819	18.208	11.4255	1	191113_002 Trek2delM3 120pip 1000bath 3BL.2[1-384]22.31-23.abf	191113_002	Trek2delM3	120	1000	3	-13.7	40	13.5652	auto	4.64286	NA	2
2	2	-10.9054	-17.5682	-26.5213	1	191113_002 Trek2delM3 120pip 1000bath 3BL.2[1-384]28-29.abf	191113_002	Trek2delM3	120	1000	3	-84	-30	-13.5338	auto	-4.0344	NA	2
2	2	20.1616	12.6881	7.59498	1	191113_002 Trek2delM3 120pip 1000bath 3BL.2[1-384]30.abf	191113_002	Trek2delM3	120	1000	3	-23.7	30	9.79864	auto	2.88941	NA	2
3	3	-7.16712	-12.8672	-17.9672	1	191113_002 Trek2delM3 120pip 1000bath 3BL.2[1-384]34.8-35.abf	191113_002	Trek2delM3	120	1000	3	-74.1	-20	-9.8001	auto	-3.06708	NA	2
2	2	26.808	7.89138	4.91184	1	191113_002 Trek2delM3 120pip 1000bath 3BL.2[1-384]36.33-36.abf	191113_002	Trek2delM3	120	1000	3	-33.6	20	6.16696	auto	1.72442	NA	2
1	1	-5.30237	-7.56616	-20.4286	1	191113_002 Trek2delM3 120pip 1000bath 3BL.2[1-384]40.2-41.abf	191113_002	Trek2delM3	120	1000	3	-64.1	-10	-5.55657	auto	-2.00959	NA	2
2	2	12.7796	2.80409	1.58104	1	191113_002 Trek2delM3 120pip 1000bath 3BL.2[1-384]42.6-44f.abf	191113_002	Trek2delM3	120	1000	3	-43.6	10	1.98746	auto	0.816632	NA	1
2	2	-17.5984	-36.2891	-48.9663	1	191113_002 Trek2delM3 120pip 1000bath 3BL.2[1-384]59.5-60.abf	191113_002	Trek2delM3	120	1000	3	-124.2	-70	-27.4673	auto	-8.82186	NA	2
2	2	69.0829	54.454	42.2633	1	191113_002 Trek2delM3 120pip 1000bath 3BL.2[1-384]61.5-63.abf	191113_002	Trek2delM3	120	1000	3	16.5	70	21.6385	auto	32.8155	NA	2
2	2	48.3266	37.7537	19.112	1	191113_002 Trek2delM3 120pip 1000bath 3BL.2[1-384]71.abf	191113_002	Trek2delM3	120	1000	3	26.3	80	26.7105	auto	11.0432	NA	2
2	2	-23.5506	-45.2103	-61.3489	1	191113_002 Trek2delM3 120pip 1000bath 3BL.2[1-384]81.2-82.abf	191113_002	Trek2delM3	120	1000	3	-144.1	-90	-32.7019	auto	-12.5084	NA	2
2	2	88.2361	71.0806	51.8665	1	191113_002 Trek2delM3 120pip 1000bath 3BL.2[1-384]83-84.abf	191113_002	Trek2delM3	120	1000	3	36.4	90	26.0763	auto	45.0044	NA	2
2	2	-26.6585	-48.7004	-68.8463	1	191113_002 Trek2delM3 120pip 1000bath 3BL.2[1-384]88.7-90.abf	191113_002	Trek2delM3	120	1000	3	-154.3	-100	-34.6035	auto	-14.0969	NA	2
1	1	-22.014	-33.3414	-40.9243	1	191113_002 Trek2delM3 120pip 1000bath 3BL.2[1-384]9.6-11.abf	191113_002	Trek2delM3	120	1000	3	-114.2	-60	-25.4633	auto	-7.8781	NA	1
2	2	62.3241	49.1982	29.5094	1	191113_002 Trek2delM3 120pip 1000bath 3BL.2[1-384]91.abf	191113_002	Trek2delM3	120	1000	3	46.6	100	31.9197	auto	17.2785	NA	2
2	2	-18.5004	-28.691	-43.4107	1	191113_002 Trek2delM3 120pip 1000bath 3BL.abf	191113_002	Trek2delM3	120	1000	3	-104.1	-50	-21.5135	auto	-7.17749	NA	2
1	1	-31.0428	-41.3341	-49.1995	1	191113_007 Trek2delM3 120pip 1000bath 0BL.2[1-612]104.13-104.abf	191113_007	Trek2delM3	120	1000	0	-114.1	-60	-22.4202	auto	-18.9139	NA	2
2	2	44.1197	32.4821	23.7539	1	191113_007 Trek2delM3 120pip 1000bath 0BL.2[1-612]11.83-14.abf	191113_007	Trek2delM3	120	1000	0	6.4	60	20.0595	auto	12.4225	NA	2
2	2	45.4421	38.2596	29.6673	1	191113_007 Trek2delM3 120pip 1000bath 0BL.2[1-612]112.abf	191113_007	Trek2delM3	120	1000	0	6.4	60	19.4668	auto	18.7927	NA	2
1	1	-44.0544	-53.1517	-62.0775	1	191113_007 Trek2delM3 120pip 1000bath 0BL.2[1-612]121-125.abf	191113_007	Trek2delM3	120	1000	0	-124.2	-70	-27.0347	auto	-26.117	NA	1
1	1	-26.4467	-35.1211	-41.1931	1	191113_007 Trek2delM3 120pip 1000bath 0BL.2[1-612]22-23.abf	191113_007	Trek2delM3	120	1000	0	-104.1	-50	-20.5515	auto	-14.5695	NA	2
2	2	34.5832	27.5709	21.2967	1	191113_007 Trek2delM3 120pip 1000bath 0BL.2[1-612]24.8-26.abf	191113_007	Trek2delM3	120	1000	0	-3.6	50	16.9772	auto	10.5937	NA	2
1	1	-21.7732	-28.201	-33.6836	1	191113_007 Trek2delM3 120pip 1000bath 0BL.2[1-612]35.7-37.abf	191113_007	Trek2delM3	120	1000	0	-94.1	-40	-17.0149	auto	-11.1861	NA	2
2	2	29.0126	21.8959	14.8823	1	191113_007 Trek2delM3 120pip 1000bath 0BL.2[1-612]38.5-39.abf	191113_007	Trek2delM3	120	1000	0	-13.7	40	13.3052	auto	8.59071	NA	2
1	1	-15.3394	-22.0089	-27.2326	1	191113_007 Trek2delM3 120pip 1000bath 0BL.2[1-612]48.01-50.abf	191113_007	Trek2delM3	120	1000	0	-84	-30	-12.8726	auto	-9.13635	NA	2
2	2	22.0434	16.3114	12.1309	1	191113_007 Trek2delM3 120pip 1000bath 0BL.2[1-612]51.abf	191113_007	Trek2delM3	120	1000	0	-23.7	30	10.2573	auto	6.05406	NA	2
1	1	-32.719	-39.5651	-46.4874	1	191113_007 Trek2delM3 120pip 1000bath 0BL.2[1-612]6.abf	191113_007	Trek2delM3	120	1000	0	-114.1	-60	-24.1898	auto	-15.3753	NA	2
1	1	-11.9086	-15.8455	-20.555	1	191113_007 Trek2delM3 120pip 1000bath 0BL.2[1-612]61.65-65.abf	191113_007	Trek2delM3	120	1000	0	-74	-20	-8.64647	auto	-7.19899	NA	2
2	2	14.6351	10.1007	7.43716	1	191113_007 Trek2delM3 120pip 1000bath 0BL.2[1-612]69.6-71.abf	191113_007	Trek2delM3	120	1000	0	-33.7	20	6.40523	auto	3.69549	NA	2
2	2	6.30111	3.72201	2.66002	1	191113_007 Trek2delM3 120pip 1000bath 0BL.2[1-612]76.8-78f.abf	191113_007	Trek2delM3	120	1000	0	-43.7	10	2.63978	auto	1.08222	NA	2
1	1	-7.98476	-9.81476	-12.9904	1	191113_007 Trek2delM3 120pip 1000bath 0BL.2[1-612]82f.abf	191113_007	Trek2delM3	120	1000	0	-64	-10	-4.65574	auto	-5.15902	NA	2
2	2	60.7544	49.0301	37.4783	1	191113_007 Trek2delM3 120pip 1000bath 3BL.1[1-513]11.21-13.abf	191113_007	Trek2delM3	120	1000	3	6.3	60	20.8623	auto	28.1678	NA	2
2	2	-28.4578	-43.1071	-51.6684	1	191113_007 Trek2delM3 120pip 1000bath 3BL.1[1-513]17.2-18.abf	191113_007	Trek2delM3	120	1000	3	-104.2	-50	-19.4056	auto	-23.7015	NA	2
2	2	42.7612	34.0128	24.6812	1	191113_007 Trek2delM3 120pip 1000bath 3BL.1[1-513]20.01-24.abf	191113_007	Trek2delM3	120	1000	3	-3.5	50	17.0594	auto	16.9535	NA	2
2	2	-22.543	-34.1408	-41.5889	1	191113_007 Trek2delM3 120pip 1000bath 3BL.1[1-513]34.56-38.abf	191113_007	Trek2delM3	120	1000	3	-94	-40	-17.0243	auto	-17.1165	NA	2
2	2	34.7106	27.6826	17.8118	1	191113_007 Trek2delM3 120pip 1000bath 3BL.1[1-513]40.77-44.abf	191113_007	Trek2delM3	120	1000	3	-13.7	40	14.135	auto	13.5476	NA	2
1	1	-22.1704	-28.5531	-46.9648	1	191113_007 Trek2delM3 120pip 1000bath 3BL.1[1-513]54.abf	191113_007	Trek2delM3	120	1000	3	-84	-30	-13.1746	auto	-15.3785	NA	2
2	2	24.4644	19.3572	12.2358	1	191113_007 Trek2delM3 120pip 1000bath 3BL.1[1-513]60.abf	191113_007	Trek2delM3	120	1000	3	-23.7	30	10.4302	auto	8.92694	NA	2
2	2	23.2845	11.4582	8.2511	1	191113_007 Trek2delM3 120pip 1000bath 3BL.1[1-513]76.01-86.abf	191113_007	Trek2delM3	120	1000	3	-33.7	20	6.51448	auto	4.94375	NA	2
2	2	-41.2414	-53.4692	-68.5628	1	191113_007 Trek2delM3 120pip 1000bath 3BL.1[1-513]8.23-10.abf	191113_007	Trek2delM3	120	1000	3	-114.1	-60	-24.0734	auto	-29.3958	NA	2
2	2	-7.7449	-10.6484	-21.9622	1	191113_007 Trek2delM3 120pip 1000bath 3BL.1[1-513]91.abf	191113_007	Trek2delM3	120	1000	3	-63.9	-10	-4.90597	auto	-5.74247	NA	2
2	2	7.45055	4.14447	2.78314	1	191113_007 Trek2delM3 120pip 1000bath 3BL.1[1-513]99-107f.abf	191113_007	Trek2delM3	120	1000	3	-43.8	10	2.93874	auto	1.20573	NA	2
1	1	-14.6645	-19.2891	-25.7941	1	191113_007 Trek2delM3 120pip 1000bath 3BL.abf	191113_007	Trek2delM3	120	1000	3	-74	-20	-9.04602	auto	-10.2431	NA	2
2	2	25.6663	20.894	15.1094	1	191122_001 Trek2delM3 120pip 1000bath 0BL.2[1-1088]113.abf	191122_001	Trek2delM3	120	1000	0	-13.7	40	14.7507	auto	6.14331	NA	2
2	2	13.1991	12.5909	11.0095	1	191122_001 Trek2delM3 120pip 1000bath 0BL.2[1-1088]156.02-176.abf	191122_001	Trek2delM3	120	1000	0	-23.7	30	9.32619	auto	3.26467	NA	2
1	1	-23.0428	-28.5946	-33.9614	1	191122_001 Trek2delM3 120pip 1000bath 0BL.2[1-1088]51.5-55.abf	191122_001	Trek2delM3	120	1000	0	-104	-50	-20.6036	auto	-7.99106	NA	2
2	2	28.5687	23.5598	18.716	1	191122_001 Trek2delM3 120pip 1000bath 0BL.2[1-1088]65-74.abf	191122_001	Trek2delM3	120	1000	0	-3.7	50	17.2285	auto	6.33126	NA	2
1	1	-15.7412	-21.3034	-25.7325	1	191122_001 Trek2delM3 120pip 1000bath 0BL.2[1-1088]82-112.abf	191122_001	Trek2delM3	120	1000	0	-94	-40	-15.6564	auto	-5.64698	NA	2
2	2	-20.779	-34.5361	-40.7698	1	191122_001 Trek2delM3 120pip 1000bath 3BL.2[1-686]0-3.abf	191122_001	Trek2delM3	120	1000	3	-114.1	-60	-24.6124	auto	-9.92377	NA	2
1	1	-4.41124	-6.16848	-16.9315	1	191122_001 Trek2delM3 120pip 1000bath 3BL.2[1-686]110.01-112.abf	191122_001	Trek2delM3	120	1000	3	-63.9	-10	-4.39309	auto	-1.77539	NA	1
2	2	12.2622	4.53175	3.53211	1	191122_001 Trek2delM3 120pip 1000bath 3BL.2[1-686]114.abf	191122_001	Trek2delM3	120	1000	3	-43.8	10	3.632	auto	0.899744	NA	1
2	2	-25.4596	-38.2265	-55.9806	1	191122_001 Trek2delM3 120pip 1000bath 3BL.2[1-686]125.abf	191122_001	Trek2delM3	120	1000	3	-124.1	-70	-28.1272	auto	-10.0993	NA	1
2	2	47.0593	33.4794	21.5709	1	191122_001 Trek2delM3 120pip 1000bath 3BL.2[1-686]128-130.abf	191122_001	Trek2delM3	120	1000	3	16.4	70	24.4438	auto	9.03565	NA	1
1	1	-33.5195	-43.7719	-52.8236	1	191122_001 Trek2delM3 120pip 1000bath 3BL.2[1-686]134.99-136.abf	191122_001	Trek2delM3	120	1000	3	-134.1	-80	-32.4198	auto	-11.3521	NA	1
2	2	54.9248	38.0734	24.9948	1	191122_001 Trek2delM3 120pip 1000bath 3BL.2[1-686]138.abf	191122_001	Trek2delM3	120	1000	3	26.4	80	27.9179	auto	10.1556	NA	1
1	1	-29.7866	-47.1519	-82.7685	1	191122_001 Trek2delM3 120pip 1000bath 3BL.2[1-686]146.abf	191122_001	Trek2delM3	120	1000	3	-144.2	-90	-34.1991	auto	-12.9528	NA	1
2	2	58.4945	43.3925	26.5344	1	191122_001 Trek2delM3 120pip 1000bath 3BL.2[1-686]149.2-151.abf	191122_001	Trek2delM3	120	1000	3	36.5	90	30.9065	auto	12.486	NA	1
1	1	-32.9091	-50.9171	-83.6255	1	191122_001 Trek2delM3 120pip 1000bath 3BL.2[1-686]158.abf	191122_001	Trek2delM3	120	1000	3	-154.2	-100	-35.6485	auto	-15.2686	NA	1
2	2	100.894	81.3527	59.0192	1	191122_001 Trek2delM3 120pip 1000bath 3BL.2[1-686]160.abf	191122_001	Trek2delM3	120	1000	3	46.5	100	32.7026	auto	48.6501	NA	1
2	2	33.5684	27.326	18.961	1	191122_001 Trek2delM3 120pip 1000bath 3BL.2[1-686]28.8-30.abf	191122_001	Trek2delM3	120	1000	3	6.4	60	20.5378	auto	6.78817	NA	2
1	1	-18.5394	-28.3844	-43.7219	1	191122_001 Trek2delM3 120pip 1000bath 3BL.2[1-686]60.57-61.abf	191122_001	Trek2delM3	120	1000	3	-104.1	-50	-20.7263	auto	-7.6581	NA	2
2	2	-14.7936	-23.046	-33.7854	1	191122_001 Trek2delM3 120pip 1000bath 3BL.2[1-686]68.abf	191122_001	Trek2delM3	120	1000	3	-94	-40	-16.8439	auto	-6.20209	NA	2
2	2	26.3326	20.3176	14.6463	1	191122_001 Trek2delM3 120pip 1000bath 3BL.2[1-686]72.958-76.abf	191122_001	Trek2delM3	120	1000	3	-13.7	40	14.9516	auto	5.36597	NA	2
3	3	-11.507	-17.3341	-24.649	1	191122_001 Trek2delM3 120pip 1000bath 3BL.2[1-686]81.3-84.abf	191122_001	Trek2delM3	120	1000	3	-84	-30	-12.6461	auto	-4.688	NA	2
2	2	20.8182	15.0023	8.5741	1	191122_001 Trek2delM3 120pip 1000bath 3BL.2[1-686]85.7-88.abf	191122_001	Trek2delM3	120	1000	3	-23.7	30	11.3258	auto	3.67646	NA	2
2	2	-7.34362	-11.8127	-16.4495	1	191122_001 Trek2delM3 120pip 1000bath 3BL.2[1-686]92.5-96.abf	191122_001	Trek2delM3	120	1000	3	-73.9	-20	-8.65893	auto	-3.15382	NA	1
2	2	13.744	9.81003	5.56867	1	191122_001 Trek2delM3 120pip 1000bath 3BL.2[1-686]98.abf	191122_001	Trek2delM3	120	1000	3	-33.8	20	7.56068	auto	2.24934	NA	2
2	2	40.9737	29.2449	18.5823	1	191122_001 Trek2delM3 120pip 1000bath 3BL.abf	191122_001	Trek2delM3	120	1000	3	6.4	60	20.792	auto	8.45289	NA	2
1	1	-26.6633	-38.1583	-46.6241	1	191122_006 Trek2delM3 120pip 1000bath 0BL.2[1-649]100.256-100.abf	191122_006	Trek2delM3	120	1000	0	-104.1	-50	-20.1938	auto	-17.9645	NA	2
2	2	6.45461	3.75526	3.25845	1	191122_006 Trek2delM3 120pip 1000bath 0BL.2[1-649]11.5-16f.abf	191122_006	Trek2delM3	120	1000	0	-43.8	10	2.50062	auto	1.25464	NA	2
1	1	-29.6428	-40.6921	-55.3248	1	191122_006 Trek2delM3 120pip 1000bath 0BL.2[1-649]131.3-131.abf	191122_006	Trek2delM3	120	1000	0	-114.1	-60	-22.4967	auto	-18.1954	NA	2
2	2	39.6697	31.9704	22.8778	1	191122_006 Trek2delM3 120pip 1000bath 0BL.2[1-649]133.abf	191122_006	Trek2delM3	120	1000	0	6.4	60	18.1119	auto	13.8585	NA	2
2	2	52.2685	37.9062	27.5834	1	191122_006 Trek2delM3 120pip 1000bath 0BL.2[1-649]152.abf	191122_006	Trek2delM3	120	1000	0	16.4	70	21.0945	auto	16.8117	NA	2
1	1	-10.5862	-14.3776	-20.4808	1	191122_006 Trek2delM3 120pip 1000bath 0BL.2[1-649]30.5-34.abf	191122_006	Trek2delM3	120	1000	0	-74	-20	-8.32257	auto	-6.05501	NA	2
2	2	17.8946	9.08631	7.09449	1	191122_006 Trek2delM3 120pip 1000bath 0BL.2[1-649]35.abf	191122_006	Trek2delM3	120	1000	0	-33.7	20	5.75414	auto	3.33217	NA	2
1	1	-7.39323	-9.19248	-12.1766	1	191122_006 Trek2delM3 120pip 1000bath 0BL.2[1-649]5.5-10f.abf	191122_006	Trek2delM3	120	1000	0	-63.9	-10	-4.80532	auto	-4.38716	NA	1
1	1	-13.0474	-20.1702	-26.4026	1	191122_006 Trek2delM3 120pip 1000bath 0BL.2[1-649]54.5-55.abf	191122_006	Trek2delM3	120	1000	0	-84	-30	-12.8111	auto	-7.35904	NA	2
1	1	-22.7867	-27.7948	-34.5914	1	191122_006 Trek2delM3 120pip 1000bath 0BL.2[1-649]67.61-72.abf	191122_006	Trek2delM3	120	1000	0	-94.1	-40	-16.6935	auto	-11.1013	NA	2
2	2	26.7434	20.7208	15.2323	1	191122_006 Trek2delM3 120pip 1000bath 0BL.2[1-649]85.6-87.abf	191122_006	Trek2delM3	120	1000	0	-13.7	40	12.4339	auto	8.28684	NA	2
1	1	-38.7903	-45.6926	-51.6911	1	191122_006 Trek2delM3 120pip 1000bath 0BL.abf	191122_006	Trek2delM3	120	1000	0	-124.1	-70	-26.8698	auto	-18.8228	NA	1
2	2	-31.8969	-44.0342	-58.8417	1	191122_006 Trek2delM3 120pip 1000bath 3BL.2[1-781]138.6-139.abf	191122_006	Trek2delM3	120	1000	3	-114.1	-60	-21.1189	auto	-22.9153	NA	2
2	2	46.7065	37.6761	24.5731	1	191122_006 Trek2delM3 120pip 1000bath 3BL.2[1-781]140.75-142.abf	191122_006	Trek2delM3	120	1000	3	6.4	60	18.0609	auto	19.6152	NA	2
2	2	53.7108	43.0049	31.3878	1	191122_006 Trek2delM3 120pip 1000bath 3BL.2[1-781]152.abf	191122_006	Trek2delM3	120	1000	3	16.5	70	21.9813	auto	21.0236	NA	2
1	1	-47.0918	-60.066	-88.949	1	191122_006 Trek2delM3 120pip 1000bath 3BL.2[1-781]159.abf	191122_006	Trek2delM3	120	1000	3	-134.3	-80	-28.5741	auto	-31.4919	NA	1
2	2	58.2827	48.5915	32.8196	1	191122_006 Trek2delM3 120pip 1000bath 3BL.2[1-781]166.8-168.abf	191122_006	Trek2delM3	120	1000	3	26.5	80	24.323	auto	24.2685	NA	1
1	1	-37.523	-51.7109	-128.841	1	191122_006 Trek2delM3 120pip 1000bath 3BL.2[1-781]169.7-169.abf	191122_006	Trek2delM3	120	1000	3	-134.2	-80	-27.8598	auto	-23.8511	NA	1
2	2	71.6102	57.7573	49.9803	1	191122_006 Trek2delM3 120pip 1000bath 3BL.2[1-781]179.84-180.abf	191122_006	Trek2delM3	120	1000	3	36.5	90	28.1918	auto	29.5655	NA	1
2	2	78.2695	60.3668	45.9291	1	191122_006 Trek2delM3 120pip 1000bath 3BL.2[1-781]186.abf	191122_006	Trek2delM3	120	1000	3	46.6	100	30.8967	auto	29.4702	NA	1
2	2	44.2022	38.1317	24.2564	1	191122_006 Trek2delM3 120pip 1000bath 3BL.2[1-781]20.abf	191122_006	Trek2delM3	120	1000	3	6.4	60	19.9458	auto	18.1859	NA	2
2	2	-31.5927	-46.0827	-57.5345	1	191122_006 Trek2delM3 120pip 1000bath 3BL.2[1-781]38-39.abf	191122_006	Trek2delM3	120	1000	3	-104.1	-50	-19.6317	auto	-26.451	NA	2
1	1	-31.8491	-43.2697	-104.602	1	191122_006 Trek2delM3 120pip 1000bath 3BL.2[1-781]53.82-54.abf	191122_006	Trek2delM3	120	1000	3	-114.1	-60	-24.533	auto	-18.7366	NA	2
2	2	115.014	63.5397	56.9404	1	191122_006 Trek2delM3 120pip 1000bath 3BL.2[1-781]69.abf	191122_006	Trek2delM3	120	1000	3	-13.6	40	12.9785	auto	50.5611	NA	2
1	1	-44.4777	-50.3924	-60.5318	1	191122_006 Trek2delM3 120pip 1000bath 3BL.2[1-781]81.5-83.abf	191122_006	Trek2delM3	120	1000	3	-84	-30	-11.8293	auto	-38.5631	NA	2
2	2	79.1512	45.7609	41.9082	1	191122_006 Trek2delM3 120pip 1000bath 3BL.2[1-781]85-87.abf	191122_006	Trek2delM3	120	1000	3	-23.7	30	9.31074	auto	36.4502	NA	2
2	2	-23.1494	-27.4859	-33.3402	1	191122_006 Trek2delM3 120pip 1000bath 3BL.2[1-781]94-96.abf	191122_006	Trek2delM3	120	1000	3	-73.9	-20	-8.88982	auto	-18.5961	NA	2
2	2	13.9014	10.4205	6.56935	1	191122_006 Trek2delM3 120pip 1000bath 3BL.2[1-781]97.9-102.abf	191122_006	Trek2delM3	120	1000	3	-33.8	20	6.44334	auto	3.9772	NA	2
2	2	137.651	92.696	86.5415	1	191122_006 Trek2delM3 120pip 1000bath 3BL.abf	191122_006	Trek2delM3	120	1000	3	6.4	60	17.6608	auto	75.0352	NA	2
1	1	NA	-3.86661	NA	1	191113_001 Trek2delM3 120pip 1000bath 0BL.2[1-1240]130.5-142.abf	191113_002	Trek2delM4	120	1000	0	-103.9	-50	-18.99	hand	-3.86661	-22.85	2
1	2	NA	2.75183	NA	1	191113_001 Trek2delM3 120pip 1000bath 0BL.2[1-1240]146.82-156.abf	191113_002	Trek2delM4	120	1000	0	-3.8	50	14.0882	hand	2.75183	16.84	2
1	2	NA	-4.01909	NA	1	191113_001 Trek2delM3 120pip 1000bath 0BL.2[1-1240]164.8-167.abf	191113_002	Trek2delM4	120	1000	0	-103.9	-50	-18.201	hand	-4.01909	-22.22	2
1	1	NA	-27.0294	NA	1	191113_001 Trek2delM3 120pip 1000bath 0BL.2[1-1240]189-191.abf	191113_001	Trek2delM3	120	1000	0	-114	-60	-22.3198	hand	-4.70967	-27.0294	2
2	2	NA	-6.03992	NA	1	191113_001 Trek2delM3 120pip 1000bath 0BL.2[1-1240]209.95-210.abf	191113_001	Trek2delM3	120	1000	0	-124.3	-70	-25.0711	hand	-19.7369	-31.111	2
1	2	NA	4.37432	NA	1	191113_001 Trek2delM3 120pip 1000bath 0BL.2[1-1240]223-229.abf	191113_001	Trek2delM3	120	1000	0	16.6	70	18.1457	hand	4.37432	22.52	2
2	2	NA	8.84175	NA	1	191113_001 Trek2delM3 120pip 1000bath 0BL.2[1-1240]95.abf	191113_001	Trek2delM3	120	1000	0	-23.8	30	9.0972	hand	1.5728	10.67	2
1	1	NA	-21.3676	NA	1	191113_002 Trek2delM3 120pip 1000bath 0BL.2[1-964]121.3-121.abf	191113_002	Trek2delM3	120	1000	0	-89	-40	-15.3246	hand	-6.04301	-21.3676	2
1	1	NA	-8.75165	NA	1	191113_002 Trek2delM3 120pip 1000bath 0BL.2[1-964]167.84-170.abf	191113_002	Trek2delM3	120	1000	0	-124.3	-70	-27.7684	hand	-8.75165	-36.52	2
1	2	NA	-9.83477	NA	1	191113_002 Trek2delM3 120pip 1000bath 0BL.2[1-964]184.6-187.abf	191113_002	Trek2delM3	120	1000	0	-134.4	-80	-30.7452	hand	-9.83477	-40.58	2
2	2	NA	10.326	NA	1	191113_002 Trek2delM3 120pip 1000bath 0BL.2[1-964]47.8-53.abf	191113_002	Trek2delM3	120	1000	0	-104.2	-50	-21.6768	hand	-5.91324	-27.59	2
1	2	NA	6.08898	NA	1	191113_002 Trek2delM3 120pip 1000bath 0BL.2[1-964]69.9-72.abf	191113_002	Trek2delM3	120	1000	0	-3.5	50	16.231	hand	6.08898	22.32	2
1	1	NA	-22.2395	NA	1	191113_002 Trek2delM3 120pip 1000bath 0BL.2[1-964]78-82.abf	191113_002	Trek2delM3	120	1000	0	-94	-40	-16.7592	hand	-5.4803	-22.2395	2
1	1	NA	16.9725	NA	1	191113_002 Trek2delM3 120pip 1000bath 0BL.2[1-964]83.23-89.abf	191113_002	Trek2delM3	120	1000	0	-13.7	40	13.3025	hand	30.272	16.9725	2
2	2	NA	-7.38657	NA	1	191113_002 Trek2delM3 120pip 1000bath 3BL.2[1-384]48.2-49.abf	191113_002	Trek2delM3	120	1000	3	-63.9	-10	-5.17657	hand	-7.38657	-7.38657	2
2	2	NA	-41.271	NA	1	191113_002 Trek2delM3 120pip 1000bath 3BL.2[1-384]68.9-70.abf	191113_002	Trek2delM3	120	1000	3	-134	-80	-28.791	hand	-41.271	-41.271	2
1	1	NA	-9.05405	NA	1	191122_001 Trek2delM3 120pip 1000bath 0BL.2[1-1088]10.7-21.abf	191122_001	Trek2delM3	120	1000	0	-114.1	-60	-24.376	hand	-9.05405	-33.43	2
1	1	NA	-3.9817	NA	1	191122_001 Trek2delM3 120pip 1000bath 0BL.2[1-1088]130.505-135.abf	191122_001	Trek2delM3	120	1000	0	-84	-30	-12.2183	hand	-3.9817	-16.2	2
1	1	NA	1.85126	NA	1	191122_001 Trek2delM3 120pip 1000bath 0BL.2[1-1088]229.abf	191122_001	Trek2delM3	120	1000	0	-33.8	20	6.84874	hand	1.85126	8.7	2
1	1	NA	7.86745	NA	1	191122_001 Trek2delM3 120pip 1000bath 0BL.2[1-1088]29-33.abf	191122_001	Trek2delM3	120	1000	0	6.4	60	21.2325	hand	7.86745	29.1	2
1	1	NA	-31.7649	NA	1	191122_001 Trek2delM3 120pip 1000bath 3BL.2[1-686]15.abf	191122_001	Trek2delM3	120	1000	3	-111.7	-60	-23.5731	hand	-8.19174	-31.7649	2
1	1	NA	-31.8204	NA	1	191122_001 Trek2delM3 120pip 1000bath 3BL.2[1-686]31.abf	191122_001	Trek2delM3	120	1000	3	-114.1	-60	-23.9562	hand	-7.86423	-31.8204	2
2	2	NA	43.1251	NA	1	191122_001 Trek2delM3 120pip 1000bath 3BL.2[1-686]63.1375-64.abf	191122_001	Trek2delM3	120	1000	3	-3.7	50	19.0942	hand	7.00579	26.1	2
3	3	NA	30.6202	NA	1	191122_006 Trek2delM3 120pip 1000bath 0BL.2[1-649]102.abf	191122_006	Trek2delM3	120	1000	0	-3.6	50	15.2155	hand	15.4047	30.6202	2
3	3	NA	14.9267	NA	1	191122_006 Trek2delM3 120pip 1000bath 0BL.2[1-649]59.abf	191122_006	Trek2delM3	120	1000	0	-23.7	30	9.42905	hand	5.49761	14.9267	2
1	1	NA	-73.2573	NA	1	191122_006 Trek2delM3 120pip 1000bath 3BL.2[1-781]1.97-2.abf	191122_006	Trek2delM3	120	1000	3	-114.1	-60	-24.1427	hand	-73.2573	-97.4	2
2	2	NA	5.95969	NA	1	191122_006 Trek2delM3 120pip 1000bath 3BL.2[1-781]113ff.abf	191122_006	Trek2delM3	120	1000	3	-43.8	10	2.28218	hand	1.48782	3.77	2
2	2	NA	-40.5666	NA	1	191122_006 Trek2delM3 120pip 1000bath 3BL.2[1-781]123.abf	191122_006	Trek2delM3	120	1000	3	-104.1	-50	-20.2697	hand	-20.2969	-40.5666	2
1	1	NA	31.5764	NA	1	191122_006 Trek2delM3 120pip 1000bath 3BL.2[1-781]130.7-132.abf	191122_006	Trek2delM3	120	1000	3	-3.7	50	15.4164	hand	62.6655	31.5764	2
1	1	NA	48.1184	NA	1	191122_006 Trek2delM3 120pip 1000bath 3BL.2[1-781]43.abf	191122_006	Trek2delM3	120	1000	3	-3.7	50	15.38	hand	48.1184	29.9	2
1	1	NA	-31.7381	NA	1	191122_006 Trek2delM3 120pip 1000bath 3BL.2[1-781]64.7-64.abf	191122_006	Trek2delM3	120	1000	3	-94.1	-40	-18.1381	hand	-31.7381	-31.7381	2

## Sheet: Fig 4E
	X1	V	amp.abs	open.lvl	channel	conc	file	method	id	open.channel.current	drug	condition	paired
1	16	30	7.205	2	Trek2delM3	0	181004_001 Trek2delM3 0 .Steps 120-120.1[1-11][Im,Vm]-IV	hand	181004_001	3.875	ML335	Control	TRUE
2	34	-100	-31.9	2	Trek2delM3	0	181004_012 Trek2delM3 0.Steps 120-120.2[1-11]	hand	181004_012	-30.49	ML335	Control	TRUE
3	36	-90	-28.83	2	Trek2delM3	0	181004_012 Trek2delM3 0.Steps 120-120.2[1-11]	hand	181004_012	-27.58	ML335	Control	TRUE
4	38	-80	-21.08	2	Trek2delM3	0	181004_012 Trek2delM3 0.Steps 120-120.1[1-11]	hand	181004_012	-19.99	ML335	Control	TRUE
5	40	-70	-22.2	2	Trek2delM3	0	181004_012 Trek2delM3 0.Steps 120-120.1[1-11]	hand	181004_012	-20.989	ML335	Control	TRUE
6	42	-60	-13.09	2	Trek2delM3	0	181004_012 Trek2delM3 0.Steps 120-120.2[1-11]	hand	181004_012	-12.55	ML335	Control	TRUE
7	44	-50	-14.32	2	Trek2delM3	0	181004_012 Trek2delM3 0.Steps 120-120.2[1-11]	hand	181004_012	-13.591	ML335	Control	TRUE
8	45	40	10.52	2	Trek2delM3	0	181004_012 Trek2delM3 0.Steps 120-120.1[1-11]	hand	181004_012	9.74	ML335	Control	TRUE
9	46	-40	-12.04	2	Trek2delM3	0	181004_012 Trek2delM3 0.Steps 120-120.2[1-11]	hand	181004_012	-11.5	ML335	Control	TRUE
10	48	-30	-9.22	2	Trek2delM3	0	181004_012 Trek2delM3 0.Steps 120-120.1[1-11]	hand	181004_012	-8.57	ML335	Control	TRUE
11	53	-100	-89.47	2	Trek2delM3	10	181004_012 Trek2delM3 10.Steps 120-120.2[1-11]	hand	181004_012	-30.92	ML335	Activated	TRUE
12	54	-90	-113.7	2	Trek2delM3	10	181004_012 Trek2delM3 10.Steps 120-120.2[1-11]	hand	181004_012	-28.55	ML335	Activated	TRUE
13	55	-80	-76.3	2	Trek2delM3	10	181004_012 Trek2delM3 10.Steps 120-120.2[1-11]	hand	181004_012	-24.72	ML335	Activated	TRUE
14	56	-70	-84.29	2	Trek2delM3	10	181004_012 Trek2delM3 10.Steps 120-120.2[1-11]	hand	181004_012	-21.05	ML335	Activated	TRUE
15	57	-60	-73.3	2	Trek2delM3	10	181004_012 Trek2delM3 10.Steps 120-120.2[1-11]	hand	181004_012	-18.12	ML335	Activated	TRUE
16	58	-50	-91.49	2	Trek2delM3	10	181004_012 Trek2delM3 10.Steps 120-120.2[1-11]	hand	181004_012	-14.45	ML335	Activated	TRUE
17	59	40	55.1	2	Trek2delM3	10	181004_012 Trek2delM3 10.Steps 120-120.2[1-11]	hand	181004_012	9.51	ML335	Activated	TRUE
18	60	-40	-74.9	2	Trek2delM3	10	181004_012 Trek2delM3 10.Steps 120-120.2[1-11]	hand	181004_012	-11.7	ML335	Activated	TRUE
19	61	-30	-36.7	2	Trek2delM3	10	181004_012 Trek2delM3 10.Steps 120-120.2[1-11]	hand	181004_012	-8.66	ML335	Activated	TRUE
20	63	-90	-32.77	2	Trek2delM3	0	181004_010 Trek2delM3 0.4[1-269]	hand	181004_010	-26.8314	ML335	Control	TRUE
21	74	100	35.1	2	Trek2delM3	10	181010_006 Trek2delM3 10.Steps 120-120.1[1-11]	hand	181010_006	22.77	ML335	Activated	TRUE
22	92	100	22.82	2	Trek2delM3	0	181011_004 Trek2delM3 0.Steps 120-120.2[1-11]	hand	181011_004	19.72	ML335	Control	TRUE
23	93	-100	-30.74	2	Trek2delM3	0	181011_004 Trek2delM3 0.Steps 120-120.2[1-11]	hand	181011_004	-28.19	ML335	Control	TRUE
24	101	100	35.34	2	Trek2delM3	10	181025_005 Trek2delM3 10.2[1-818]	hand	181025_005	22.86	ML335	Activated	TRUE
25	102	-100	-65.512	2	Trek2delM3	10	181025_005 Trek2delM3 10.2[1-818]	hand	181025_005	-28.832	ML335	Activated	TRUE
26	103	90	32.68	2	Trek2delM3	10	181025_005 Trek2delM3 10.2[1-818]	hand	181025_005	20.98	ML335	Activated	TRUE
27	104	-80	-52.56	2	Trek2delM3	10	181025_005 Trek2delM3 10.2[1-818]	hand	181025_005	-23.65	ML335	Activated	TRUE
28	105	-90	-32.95	2	Trek2delM3	10	181025_005 Trek2delM3 10.2[1-818]	hand	181025_005	-26.04	ML335	Activated	TRUE
29	106	80	28.088	2	Trek2delM3	10	181025_005 Trek2delM3 10.2[1-818]	hand	181025_005	18.651	ML335	Activated	TRUE
30	107	70	24.688	2	Trek2delM3	10	181025_005 Trek2delM3 10.2[1-818]	hand	181025_005	17.092	ML335	Activated	TRUE
31	108	-70	-46.44	2	Trek2delM3	10	181025_005 Trek2delM3 10.2[1-818]	hand	181025_005	-19.928	ML335	Activated	TRUE
32	109	-60	-39.81	2	Trek2delM3	10	181025_005 Trek2delM3 10.2[1-818]	hand	181025_005	-17.5	ML335	Activated	TRUE
33	114	-100	-63.77	2	Trek2delM3	10	181101_015 Trek2delM3 10.Steps 120-120.2[1-11]	hand	181101_015	-28.72	ML335	Activated	TRUE
34	115	-90	-58.151	2	Trek2delM3	10	181101_015 Trek2delM3 10.Steps 120-120.2[1-11]	hand	181101_015	-23.351	ML335	Activated	TRUE
35	116	70	38.45	2	Trek2delM3	10	181101_015 Trek2delM3 10.Steps 120-120.2[1-11]	hand	181101_015	15.3	ML335	Activated	TRUE
36	117	-70	-47.35	2	Trek2delM3	10	181101_015 Trek2delM3 10.Steps 120-120.2[1-11]	hand	181101_015	-21.93	ML335	Activated	TRUE
37	118	-60	-39.55	2	Trek2delM3	10	181101_015 Trek2delM3 10.Steps 120-120.2[1-11]	hand	181101_015	-18.85	ML335	Activated	TRUE
38	119	-20	-13.69	2	Trek2delM3	10	181101_015 Trek2delM3 10.Steps 120-120.2[1-11]	hand	181101_015	-5.2	ML335	Activated	TRUE
39	121	-20	-12.75	2	Trek2delM3	0	181101_015 Trek2delM3 0 .Steps 120-120.3[1-11][Im,Vm]-dens	hand	181101_015	-4.804	ML335	Control	TRUE
40	129	-60	-38.85	2	Trek2delM3	0	181101_015 Trek2delM3 0 .Steps 120-120.3[1-11][Im,Vm]-dens	hand	181101_015	-16.57	ML335	Control	TRUE
41	131	-70	-49.52	2	Trek2delM3	0	181101_015 Trek2delM3 0 .Steps 120-120.3[1-11][Im,Vm]-dens	hand	181101_015	-19.87	ML335	Control	TRUE
42	132	70	43.249	2	Trek2delM3	0	181101_015 Trek2delM3 0 .Steps 120-120.3[1-11][Im,Vm]-dens	hand	181101_015	15.499	ML335	Control	TRUE
43	135	-90	-66.48	2	Trek2delM3	0	181101_015 Trek2delM3 0 .Steps 120-120.3[1-11][Im,Vm]-dens	hand	181101_015	-23.63	ML335	Control	TRUE
44	136	-100	-64.59	2	Trek2delM3	0	181101_015 Trek2delM3 0 .Steps 120-120.3[1-11][Im,Vm]-dens	hand	181101_015	-26.54	ML335	Control	TRUE
45	137	60	18.7	2	Trek2delM3	0	181101_005 Trek2delM3 0.1[1-374]	hand	181101_005	13.6	ML335	Control	TRUE
46	139	80	27.9	2	Trek2delM3	0	181101_005 Trek2delM3 0.1[1-374]	hand	181101_005	17.4	ML335	Control	TRUE
47	140	-90	-35.7	2	Trek2delM3	0	181101_005 Trek2delM3 0.1[1-374]	hand	181101_005	-26.07	ML335	Control	TRUE
48	141	90	28.5	2	Trek2delM3	0	181101_005 Trek2delM3 0.1[1-374]	hand	181101_005	17.8	ML335	Control	TRUE
49	142	-100	-41.38	2	Trek2delM3	0	181101_005 Trek2delM3 0.1[1-374]	hand	181101_005	-29.28	ML335	Control	TRUE
50	143	100	28.5	2	Trek2delM3	0	181101_005 Trek2delM3 0.1[1-374]	hand	181101_005	18.39	ML335	Control	TRUE
51	144	100	56.9	2	Trek2delM3	10	181101_005 Trek2delM3 10 .Steps 120-120.2[1-11][Im,Vm]	hand	181101_005	16.12	ML335	Activated	TRUE
52	145	90	51.9	2	Trek2delM3	10	181101_005 Trek2delM3 10 .Steps 120-120.2[1-11][Im,Vm]	hand	181101_005	16.42	ML335	Activated	TRUE
53	146	80	33.47	2	Trek2delM3	10	181101_005 Trek2delM3 10 .Steps 120-120.2[1-11][Im,Vm]	hand	181101_005	14.97	ML335	Activated	TRUE
54	148	60	25.05	2	Trek2delM3	10	181101_005 Trek2delM3 10 .Steps 120-120.2[1-11][Im,Vm]	hand	181101_005	14.35	ML335	Activated	TRUE
55	150	-100	-44.45	2	Trek2delM3	10	181101_005 Trek2delM3 10 .Steps 120-120.2[1-11][Im,Vm]	hand	181101_005	-30.1	ML335	Activated	TRUE
56	151	-90	-40.6	2	Trek2delM3	10	181101_005 Trek2delM3 10 .Steps 120-120.2[1-11][Im,Vm]	hand	181101_005	-25.76	ML335	Activated	TRUE
57	154	80	21.5	2	Trek2delM3	0	181108_014 Trek2delM3 0 .Steps 120-120.1[1-11]	hand	181108_014	14.49	ML335	Control	TRUE
58	155	70	18.88	2	Trek2delM3	0	181108_014 Trek2delM3 0 .Steps 120-120.1[1-11]	hand	181108_014	13.33	ML335	Control	TRUE
59	156	-40	-13.84	2	Trek2delM3	0	181108_014 Trek2delM3 0 .Steps 120-120.1[1-11]	hand	181108_014	-10.3	ML335	Control	TRUE
60	157	-50	-17.42	2	Trek2delM3	0	181108_014 Trek2delM3 0 .Steps 120-120.1[1-11]	hand	181108_014	-13.48	ML335	Control	TRUE
61	173	-50	16.0534	2	Trek2delM3	0	NA	auto	181004_001	-11.2409	ML335	Control	TRUE
62	180	60	18.1408	2	Trek2delM3	0	NA	auto	181004_001	11.0888	ML335	Control	TRUE
63	185	-50	17.7949	2	Trek2delM3	10	NA	auto	181004_001	-13.2896	ML335	Activated	TRUE
64	186	30	10.3197	2	Trek2delM3	10	NA	auto	181004_001	7.74756	ML335	Activated	TRUE
65	187	60	31.7075	2	Trek2delM3	10	NA	auto	181004_001	11.5497	ML335	Activated	TRUE
66	221	-90	71.264	2	Trek2delM3	10	NA	auto	181004_010	-30.403	ML335	Activated	TRUE
67	223	-60	21.6853	2	Trek2delM3	0	NA	auto	181010_006	-18.5583	ML335	Control	TRUE
68	224	-50	17.2274	2	Trek2delM3	0	NA	auto	181010_006	-14.7615	ML335	Control	TRUE
69	225	-40	13.862	2	Trek2delM3	0	NA	auto	181010_006	-11.7532	ML335	Control	TRUE
70	226	30	10.1801	2	Trek2delM3	0	NA	auto	181010_006	8.53975	ML335	Control	TRUE
71	227	40	13.0508	2	Trek2delM3	0	NA	auto	181010_006	10.8878	ML335	Control	TRUE
72	228	50	16.2658	2	Trek2delM3	0	NA	auto	181010_006	13.1998	ML335	Control	TRUE
73	229	60	18.1794	2	Trek2delM3	0	NA	auto	181010_006	14.9848	ML335	Control	TRUE
74	230	70	20.3522	2	Trek2delM3	0	NA	auto	181010_006	16.4224	ML335	Control	TRUE
75	231	80	22.5486	2	Trek2delM3	0	NA	auto	181010_006	18.082	ML335	Control	TRUE
76	232	90	24.7301	2	Trek2delM3	0	NA	auto	181010_006	19.6732	ML335	Control	TRUE
77	233	100	26.568	2	Trek2delM3	0	NA	auto	181010_006	21.1825	ML335	Control	TRUE
78	234	-60	22.9347	2	Trek2delM3	10	NA	auto	181010_006	-18.171	ML335	Activated	TRUE
79	235	-50	18.6543	2	Trek2delM3	10	NA	auto	181010_006	-14.7795	ML335	Activated	TRUE
80	236	-40	14.8401	2	Trek2delM3	10	NA	auto	181010_006	-11.6319	ML335	Activated	TRUE
81	237	30	12.9719	2	Trek2delM3	10	NA	auto	181010_006	8.9348	ML335	Activated	TRUE
82	238	40	16.3769	2	Trek2delM3	10	NA	auto	181010_006	11.3048	ML335	Activated	TRUE
83	239	50	18.6201	2	Trek2delM3	10	NA	auto	181010_006	12.645	ML335	Activated	TRUE
84	240	60	23.1671	2	Trek2delM3	10	NA	auto	181010_006	15.4577	ML335	Activated	TRUE
85	241	70	26.1741	2	Trek2delM3	10	NA	auto	181010_006	16.6513	ML335	Activated	TRUE
86	242	80	28.8338	2	Trek2delM3	10	NA	auto	181010_006	18.7652	ML335	Activated	TRUE
87	243	90	32.7585	2	Trek2delM3	10	NA	auto	181010_006	20.599	ML335	Activated	TRUE
88	253	-90	27.6066	2	Trek2delM3	0	NA	auto	181011_004	-25.3587	ML335	Control	TRUE
89	254	-80	24.7464	2	Trek2delM3	0	NA	auto	181011_004	-22.6497	ML335	Control	TRUE
90	255	-70	21.5001	2	Trek2delM3	0	NA	auto	181011_004	-19.4916	ML335	Control	TRUE
91	256	-60	18.4949	2	Trek2delM3	0	NA	auto	181011_004	-16.6456	ML335	Control	TRUE
92	257	-50	15.1773	2	Trek2delM3	0	NA	auto	181011_004	-13.4475	ML335	Control	TRUE
93	258	-40	11.4623	2	Trek2delM3	0	NA	auto	181011_004	-10.3354	ML335	Control	TRUE
94	259	-30	8.04245	2	Trek2delM3	0	NA	auto	181011_004	-6.99198	ML335	Control	TRUE
95	260	-20	4.84976	2	Trek2delM3	0	NA	auto	181011_004	-4.1831	ML335	Control	TRUE
96	263	30	9.23796	2	Trek2delM3	0	NA	auto	181011_004	8.20332	ML335	Control	TRUE
97	264	40	11.4563	2	Trek2delM3	0	NA	auto	181011_004	10.3899	ML335	Control	TRUE
98	265	50	14.2676	2	Trek2delM3	0	NA	auto	181011_004	12.7493	ML335	Control	TRUE
99	266	60	15.943	2	Trek2delM3	0	NA	auto	181011_004	14.115	ML335	Control	TRUE
100	267	70	17.7452	2	Trek2delM3	0	NA	auto	181011_004	15.3995	ML335	Control	TRUE
101	268	80	20.5072	2	Trek2delM3	0	NA	auto	181011_004	17.5938	ML335	Control	TRUE
102	269	90	21.4869	2	Trek2delM3	0	NA	auto	181011_004	18.6813	ML335	Control	TRUE
103	270	-100	30.9542	2	Trek2delM3	10	NA	auto	181011_004	-28.5344	ML335	Activated	TRUE
104	271	-90	28.3099	2	Trek2delM3	10	NA	auto	181011_004	-25.8481	ML335	Activated	TRUE
105	272	-80	25.3511	2	Trek2delM3	10	NA	auto	181011_004	-23.0362	ML335	Activated	TRUE
106	273	-70	21.9244	2	Trek2delM3	10	NA	auto	181011_004	-19.9046	ML335	Activated	TRUE
107	274	-60	18.7105	2	Trek2delM3	10	NA	auto	181011_004	-16.8735	ML335	Activated	TRUE
108	275	-50	15.2677	2	Trek2delM3	10	NA	auto	181011_004	-13.582	ML335	Activated	TRUE
109	276	-40	11.8712	2	Trek2delM3	10	NA	auto	181011_004	-10.3433	ML335	Activated	TRUE
110	277	-30	8.40304	2	Trek2delM3	10	NA	auto	181011_004	-7.27372	ML335	Activated	TRUE
111	278	-20	4.91024	2	Trek2delM3	10	NA	auto	181011_004	-3.91491	ML335	Activated	TRUE
112	279	30	9.73082	2	Trek2delM3	10	NA	auto	181011_004	8.71614	ML335	Activated	TRUE
113	280	40	12.1674	2	Trek2delM3	10	NA	auto	181011_004	11.019	ML335	Activated	TRUE
114	281	50	14.4081	2	Trek2delM3	10	NA	auto	181011_004	9.34062	ML335	Activated	TRUE
115	282	60	16.7878	2	Trek2delM3	10	NA	auto	181011_004	14.7226	ML335	Activated	TRUE
116	283	70	18.5296	2	Trek2delM3	10	NA	auto	181011_004	16.0898	ML335	Activated	TRUE
117	284	80	20.6881	2	Trek2delM3	10	NA	auto	181011_004	17.965	ML335	Activated	TRUE
118	285	90	22.4499	2	Trek2delM3	10	NA	auto	181011_004	19.6981	ML335	Activated	TRUE
119	286	100	23.5417	2	Trek2delM3	10	NA	auto	181011_004	20.4793	ML335	Activated	TRUE
120	298	-100	30.3488	2	Trek2delM3	0	NA	auto	181025_005	-27.1904	ML335	Control	TRUE
121	299	-90	28.3744	2	Trek2delM3	0	NA	auto	181025_005	-25.2386	ML335	Control	TRUE
122	300	-80	25.7472	2	Trek2delM3	0	NA	auto	181025_005	-22.5898	ML335	Control	TRUE
123	301	-70	22.2739	2	Trek2delM3	0	NA	auto	181025_005	-19.9911	ML335	Control	TRUE
124	302	-60	19.1951	2	Trek2delM3	0	NA	auto	181025_005	-16.8874	ML335	Control	TRUE
125	314	70	17.6828	2	Trek2delM3	0	NA	auto	181025_005	14.2744	ML335	Control	TRUE
126	315	80	19.4646	2	Trek2delM3	0	NA	auto	181025_005	16.0278	ML335	Control	TRUE
127	316	90	21.3381	2	Trek2delM3	0	NA	auto	181025_005	17.5505	ML335	Control	TRUE
128	317	100	21.8697	2	Trek2delM3	0	NA	auto	181025_005	16.4249	ML335	Control	TRUE
129	337	-60	27.6686	2	Trek2delM3	10	NA	auto	181108_014	-17.9564	ML335	Activated	TRUE
130	338	-50	23.096	2	Trek2delM3	10	NA	auto	181108_014	-14.9219	ML335	Activated	TRUE
131	339	-40	18.44	2	Trek2delM3	10	NA	auto	181108_014	-11.8444	ML335	Activated	TRUE
132	342	30	12.0942	2	Trek2delM3	10	NA	auto	181108_014	7.45554	ML335	Activated	TRUE
133	343	40	15.9773	2	Trek2delM3	10	NA	auto	181108_014	9.385	ML335	Activated	TRUE
134	344	50	19.6321	2	Trek2delM3	10	NA	auto	181108_014	10.6785	ML335	Activated	TRUE
135	345	60	23.0362	2	Trek2delM3	10	NA	auto	181108_014	13.2077	ML335	Activated	TRUE
136	346	70	26.6733	2	Trek2delM3	10	NA	auto	181108_014	14.7854	ML335	Activated	TRUE
137	347	80	31.0214	2	Trek2delM3	10	NA	auto	181108_014	16.0024	ML335	Activated	TRUE
138	350	-60	21.7637	2	Trek2delM3	0	NA	auto	181108_014	-16.8381	ML335	Control	TRUE
139	351	30	8.98892	2	Trek2delM3	0	NA	auto	181108_014	6.16819	ML335	Control	TRUE
140	352	40	11.6105	2	Trek2delM3	0	NA	auto	181108_014	8.56479	ML335	Control	TRUE
141	353	50	14.6512	2	Trek2delM3	0	NA	auto	181108_014	10.8955	ML335	Control	TRUE
142	354	60	16.7852	2	Trek2delM3	0	NA	auto	181108_014	11.9093	ML335	Control	TRUE
