# Supplementary material for: Effects of ionic strength on gating and permeation of TREK-2 K2P channels
Source: PLoS One. 2021 Oct 7;16(10):e0258275. doi: 10.1371/journal.pone.0258275 (PMC8496810; doi:10.1371/journal.pone.0258275)
Supplement: S1 File — (ZIP) [file pone.0258275.s001.zip › Fig5.xlsx]

## Sheet: Fig 5
histx	histy	BL1249	Kint	V	comp	condcrossed	histoid	Ileak	Iopen	histxaligned	histxalignedC	histynorm	facet	solution
5.85	2	3	120	60	IonS	120.3	120.3.IonS	8.55	31.95	-26.1	-2.7	0.000729661	3 uM Bl1249, Ionic Strength varied	paste("120 K", "", phantom()^{ paste(phantom() + phantom()) }, "", "", ", 3 ", "", mu, , , , "M BL1249")
6.15	2	3	120	60	IonS	120.3	120.3.IonS	8.55	31.95	-25.8	-2.4	0.000729661	3 uM Bl1249, Ionic Strength varied	paste("120 K", "", phantom()^{ paste(phantom() + phantom()) }, "", "", ", 3 ", "", mu, , , , "M BL1249")
6.45	5	3	120	60	IonS	120.3	120.3.IonS	8.55	31.95	-25.5	-2.1	0.00182415	3 uM Bl1249, Ionic Strength varied	paste("120 K", "", phantom()^{ paste(phantom() + phantom()) }, "", "", ", 3 ", "", mu, , , , "M BL1249")
6.75	26	3	120	60	IonS	120.3	120.3.IonS	8.55	31.95	-25.2	-1.8	0.00948559	3 uM Bl1249, Ionic Strength varied	paste("120 K", "", phantom()^{ paste(phantom() + phantom()) }, "", "", ", 3 ", "", mu, , , , "M BL1249")
7.05	95	3	120	60	IonS	120.3	120.3.IonS	8.55	31.95	-24.9	-1.5	0.0346589	3 uM Bl1249, Ionic Strength varied	paste("120 K", "", phantom()^{ paste(phantom() + phantom()) }, "", "", ", 3 ", "", mu, , , , "M BL1249")
7.35	173	3	120	60	IonS	120.3	120.3.IonS	8.55	31.95	-24.6	-1.2	0.0631157	3 uM Bl1249, Ionic Strength varied	paste("120 K", "", phantom()^{ paste(phantom() + phantom()) }, "", "", ", 3 ", "", mu, , , , "M BL1249")
7.65	317	3	120	60	IonS	120.3	120.3.IonS	8.55	31.95	-24.3	-0.9	0.115651	3 uM Bl1249, Ionic Strength varied	paste("120 K", "", phantom()^{ paste(phantom() + phantom()) }, "", "", ", 3 ", "", mu, , , , "M BL1249")
7.95	516	3	120	60	IonS	120.3	120.3.IonS	8.55	31.95	-24	-0.599999	0.188252	3 uM Bl1249, Ionic Strength varied	paste("120 K", "", phantom()^{ paste(phantom() + phantom()) }, "", "", ", 3 ", "", mu, , , , "M BL1249")
8.25	708	3	120	60	IonS	120.3	120.3.IonS	8.55	31.95	-23.7	-0.3	0.2583	3 uM Bl1249, Ionic Strength varied	paste("120 K", "", phantom()^{ paste(phantom() + phantom()) }, "", "", ", 3 ", "", mu, , , , "M BL1249")
8.55	739	3	120	60	IonS	120.3	120.3.IonS	8.55	31.95	-23.4	0	0.26961	3 uM Bl1249, Ionic Strength varied	paste("120 K", "", phantom()^{ paste(phantom() + phantom()) }, "", "", ", 3 ", "", mu, , , , "M BL1249")
8.85	686	3	120	60	IonS	120.3	120.3.IonS	8.55	31.95	-23.1	0.3	0.250274	3 uM Bl1249, Ionic Strength varied	paste("120 K", "", phantom()^{ paste(phantom() + phantom()) }, "", "", ", 3 ", "", mu, , , , "M BL1249")
9.15	521	3	120	60	IonS	120.3	120.3.IonS	8.55	31.95	-22.8	0.6	0.190077	3 uM Bl1249, Ionic Strength varied	paste("120 K", "", phantom()^{ paste(phantom() + phantom()) }, "", "", ", 3 ", "", mu, , , , "M BL1249")
9.45	376	3	120	60	IonS	120.3	120.3.IonS	8.55	31.95	-22.5	0.900001	0.137176	3 uM Bl1249, Ionic Strength varied	paste("120 K", "", phantom()^{ paste(phantom() + phantom()) }, "", "", ", 3 ", "", mu, , , , "M BL1249")
9.75	274	3	120	60	IonS	120.3	120.3.IonS	8.55	31.95	-22.2	1.2	0.0999635	3 uM Bl1249, Ionic Strength varied	paste("120 K", "", phantom()^{ paste(phantom() + phantom()) }, "", "", ", 3 ", "", mu, , , , "M BL1249")
10.05	197	3	120	60	IonS	120.3	120.3.IonS	8.55	31.95	-21.9	1.5	0.0718716	3 uM Bl1249, Ionic Strength varied	paste("120 K", "", phantom()^{ paste(phantom() + phantom()) }, "", "", ", 3 ", "", mu, , , , "M BL1249")
10.35	168	3	120	60	IonS	120.3	120.3.IonS	8.55	31.95	-21.6	1.8	0.0612915	3 uM Bl1249, Ionic Strength varied	paste("120 K", "", phantom()^{ paste(phantom() + phantom()) }, "", "", ", 3 ", "", mu, , , , "M BL1249")
10.65	159	3	120	60	IonS	120.3	120.3.IonS	8.55	31.95	-21.3	2.1	0.058008	3 uM Bl1249, Ionic Strength varied	paste("120 K", "", phantom()^{ paste(phantom() + phantom()) }, "", "", ", 3 ", "", mu, , , , "M BL1249")
10.95	136	3	120	60	IonS	120.3	120.3.IonS	8.55	31.95	-21	2.4	0.0496169	3 uM Bl1249, Ionic Strength varied	paste("120 K", "", phantom()^{ paste(phantom() + phantom()) }, "", "", ", 3 ", "", mu, , , , "M BL1249")
11.25	154	3	120	60	IonS	120.3	120.3.IonS	8.55	31.95	-20.7	2.7	0.0561839	3 uM Bl1249, Ionic Strength varied	paste("120 K", "", phantom()^{ paste(phantom() + phantom()) }, "", "", ", 3 ", "", mu, , , , "M BL1249")
11.55	120	3	120	60	IonS	120.3	120.3.IonS	8.55	31.95	-20.4	3	0.0437796	3 uM Bl1249, Ionic Strength varied	paste("120 K", "", phantom()^{ paste(phantom() + phantom()) }, "", "", ", 3 ", "", mu, , , , "M BL1249")
11.85	116	3	120	60	IonS	120.3	120.3.IonS	8.55	31.95	-20.1	3.3	0.0423203	3 uM Bl1249, Ionic Strength varied	paste("120 K", "", phantom()^{ paste(phantom() + phantom()) }, "", "", ", 3 ", "", mu, , , , "M BL1249")
12.15	113	3	120	60	IonS	120.3	120.3.IonS	8.55	31.95	-19.8	3.6	0.0412258	3 uM Bl1249, Ionic Strength varied	paste("120 K", "", phantom()^{ paste(phantom() + phantom()) }, "", "", ", 3 ", "", mu, , , , "M BL1249")
12.45	103	3	120	60	IonS	120.3	120.3.IonS	8.55	31.95	-19.5	3.9	0.0375775	3 uM Bl1249, Ionic Strength varied	paste("120 K", "", phantom()^{ paste(phantom() + phantom()) }, "", "", ", 3 ", "", mu, , , , "M BL1249")
12.75	114	3	120	60	IonS	120.3	120.3.IonS	8.55	31.95	-19.2	4.2	0.0415907	3 uM Bl1249, Ionic Strength varied	paste("120 K", "", phantom()^{ paste(phantom() + phantom()) }, "", "", ", 3 ", "", mu, , , , "M BL1249")
13.05	114	3	120	60	IonS	120.3	120.3.IonS	8.55	31.95	-18.9	4.5	0.0415907	3 uM Bl1249, Ionic Strength varied	paste("120 K", "", phantom()^{ paste(phantom() + phantom()) }, "", "", ", 3 ", "", mu, , , , "M BL1249")
13.35	104	3	120	60	IonS	120.3	120.3.IonS	8.55	31.95	-18.6	4.8	0.0379424	3 uM Bl1249, Ionic Strength varied	paste("120 K", "", phantom()^{ paste(phantom() + phantom()) }, "", "", ", 3 ", "", mu, , , , "M BL1249")
13.65	111	3	120	60	IonS	120.3	120.3.IonS	8.55	31.95	-18.3	5.1	0.0404962	3 uM Bl1249, Ionic Strength varied	paste("120 K", "", phantom()^{ paste(phantom() + phantom()) }, "", "", ", 3 ", "", mu, , , , "M BL1249")
13.95	100	3	120	60	IonS	120.3	120.3.IonS	8.55	31.95	-18	5.4	0.036483	3 uM Bl1249, Ionic Strength varied	paste("120 K", "", phantom()^{ paste(phantom() + phantom()) }, "", "", ", 3 ", "", mu, , , , "M BL1249")
14.25	109	3	120	60	IonS	120.3	120.3.IonS	8.55	31.95	-17.7	5.7	0.0397665	3 uM Bl1249, Ionic Strength varied	paste("120 K", "", phantom()^{ paste(phantom() + phantom()) }, "", "", ", 3 ", "", mu, , , , "M BL1249")
14.55	121	3	120	60	IonS	120.3	120.3.IonS	8.55	31.95	-17.4	6	0.0441445	3 uM Bl1249, Ionic Strength varied	paste("120 K", "", phantom()^{ paste(phantom() + phantom()) }, "", "", ", 3 ", "", mu, , , , "M BL1249")
14.85	108	3	120	60	IonS	120.3	120.3.IonS	8.55	31.95	-17.1	6.3	0.0394017	3 uM Bl1249, Ionic Strength varied	paste("120 K", "", phantom()^{ paste(phantom() + phantom()) }, "", "", ", 3 ", "", mu, , , , "M BL1249")
15.15	104	3	120	60	IonS	120.3	120.3.IonS	8.55	31.95	-16.8	6.6	0.0379424	3 uM Bl1249, Ionic Strength varied	paste("120 K", "", phantom()^{ paste(phantom() + phantom()) }, "", "", ", 3 ", "", mu, , , , "M BL1249")
15.45	103	3	120	60	IonS	120.3	120.3.IonS	8.55	31.95	-16.5	6.9	0.0375775	3 uM Bl1249, Ionic Strength varied	paste("120 K", "", phantom()^{ paste(phantom() + phantom()) }, "", "", ", 3 ", "", mu, , , , "M BL1249")
15.75	98	3	120	60	IonS	120.3	120.3.IonS	8.55	31.95	-16.2	7.2	0.0357534	3 uM Bl1249, Ionic Strength varied	paste("120 K", "", phantom()^{ paste(phantom() + phantom()) }, "", "", ", 3 ", "", mu, , , , "M BL1249")
16.05	125	3	120	60	IonS	120.3	120.3.IonS	8.55	31.95	-15.9	7.50001	0.0456038	3 uM Bl1249, Ionic Strength varied	paste("120 K", "", phantom()^{ paste(phantom() + phantom()) }, "", "", ", 3 ", "", mu, , , , "M BL1249")
16.35	120	3	120	60	IonS	120.3	120.3.IonS	8.55	31.95	-15.6	7.8	0.0437796	3 uM Bl1249, Ionic Strength varied	paste("120 K", "", phantom()^{ paste(phantom() + phantom()) }, "", "", ", 3 ", "", mu, , , , "M BL1249")
16.65	109	3	120	60	IonS	120.3	120.3.IonS	8.55	31.95	-15.3	8.1	0.0397665	3 uM Bl1249, Ionic Strength varied	paste("120 K", "", phantom()^{ paste(phantom() + phantom()) }, "", "", ", 3 ", "", mu, , , , "M BL1249")
16.95	111	3	120	60	IonS	120.3	120.3.IonS	8.55	31.95	-15	8.4	0.0404962	3 uM Bl1249, Ionic Strength varied	paste("120 K", "", phantom()^{ paste(phantom() + phantom()) }, "", "", ", 3 ", "", mu, , , , "M BL1249")
17.25	108	3	120	60	IonS	120.3	120.3.IonS	8.55	31.95	-14.7	8.7	0.0394017	3 uM Bl1249, Ionic Strength varied	paste("120 K", "", phantom()^{ paste(phantom() + phantom()) }, "", "", ", 3 ", "", mu, , , , "M BL1249")
17.55	105	3	120	60	IonS	120.3	120.3.IonS	8.55	31.95	-14.4	9	0.0383072	3 uM Bl1249, Ionic Strength varied	paste("120 K", "", phantom()^{ paste(phantom() + phantom()) }, "", "", ", 3 ", "", mu, , , , "M BL1249")
17.85	130	3	120	60	IonS	120.3	120.3.IonS	8.55	31.95	-14.1	9.3	0.0474279	3 uM Bl1249, Ionic Strength varied	paste("120 K", "", phantom()^{ paste(phantom() + phantom()) }, "", "", ", 3 ", "", mu, , , , "M BL1249")
18.15	111	3	120	60	IonS	120.3	120.3.IonS	8.55	31.95	-13.8	9.6	0.0404962	3 uM Bl1249, Ionic Strength varied	paste("120 K", "", phantom()^{ paste(phantom() + phantom()) }, "", "", ", 3 ", "", mu, , , , "M BL1249")
18.45	115	3	120	60	IonS	120.3	120.3.IonS	8.55	31.95	-13.5	9.9	0.0419555	3 uM Bl1249, Ionic Strength varied	paste("120 K", "", phantom()^{ paste(phantom() + phantom()) }, "", "", ", 3 ", "", mu, , , , "M BL1249")
18.75	121	3	120	60	IonS	120.3	120.3.IonS	8.55	31.95	-13.2	10.2	0.0441445	3 uM Bl1249, Ionic Strength varied	paste("120 K", "", phantom()^{ paste(phantom() + phantom()) }, "", "", ", 3 ", "", mu, , , , "M BL1249")
19.05	124	3	120	60	IonS	120.3	120.3.IonS	8.55	31.95	-12.9	10.5	0.045239	3 uM Bl1249, Ionic Strength varied	paste("120 K", "", phantom()^{ paste(phantom() + phantom()) }, "", "", ", 3 ", "", mu, , , , "M BL1249")
19.35	131	3	120	60	IonS	120.3	120.3.IonS	8.55	31.95	-12.6	10.8	0.0477928	3 uM Bl1249, Ionic Strength varied	paste("120 K", "", phantom()^{ paste(phantom() + phantom()) }, "", "", ", 3 ", "", mu, , , , "M BL1249")
19.65	120	3	120	60	IonS	120.3	120.3.IonS	8.55	31.95	-12.3	11.1	0.0437796	3 uM Bl1249, Ionic Strength varied	paste("120 K", "", phantom()^{ paste(phantom() + phantom()) }, "", "", ", 3 ", "", mu, , , , "M BL1249")
19.95	125	3	120	60	IonS	120.3	120.3.IonS	8.55	31.95	-12	11.4	0.0456038	3 uM Bl1249, Ionic Strength varied	paste("120 K", "", phantom()^{ paste(phantom() + phantom()) }, "", "", ", 3 ", "", mu, , , , "M BL1249")
20.25	139	3	120	60	IonS	120.3	120.3.IonS	8.55	31.95	-11.7	11.7	0.0507114	3 uM Bl1249, Ionic Strength varied	paste("120 K", "", phantom()^{ paste(phantom() + phantom()) }, "", "", ", 3 ", "", mu, , , , "M BL1249")
20.55	126	3	120	60	IonS	120.3	120.3.IonS	8.55	31.95	-11.4	12	0.0459686	3 uM Bl1249, Ionic Strength varied	paste("120 K", "", phantom()^{ paste(phantom() + phantom()) }, "", "", ", 3 ", "", mu, , , , "M BL1249")
20.85	128	3	120	60	IonS	120.3	120.3.IonS	8.55	31.95	-11.1	12.3	0.0466983	3 uM Bl1249, Ionic Strength varied	paste("120 K", "", phantom()^{ paste(phantom() + phantom()) }, "", "", ", 3 ", "", mu, , , , "M BL1249")
21.15	164	3	120	60	IonS	120.3	120.3.IonS	8.55	31.95	-10.8	12.6	0.0598322	3 uM Bl1249, Ionic Strength varied	paste("120 K", "", phantom()^{ paste(phantom() + phantom()) }, "", "", ", 3 ", "", mu, , , , "M BL1249")
21.45	188	3	120	60	IonS	120.3	120.3.IonS	8.55	31.95	-10.5	12.9	0.0685881	3 uM Bl1249, Ionic Strength varied	paste("120 K", "", phantom()^{ paste(phantom() + phantom()) }, "", "", ", 3 ", "", mu, , , , "M BL1249")
21.75	160	3	120	60	IonS	120.3	120.3.IonS	8.55	31.95	-10.2	13.2	0.0583729	3 uM Bl1249, Ionic Strength varied	paste("120 K", "", phantom()^{ paste(phantom() + phantom()) }, "", "", ", 3 ", "", mu, , , , "M BL1249")
22.05	185	3	120	60	IonS	120.3	120.3.IonS	8.55	31.95	-9.89997	13.5	0.0674936	3 uM Bl1249, Ionic Strength varied	paste("120 K", "", phantom()^{ paste(phantom() + phantom()) }, "", "", ", 3 ", "", mu, , , , "M BL1249")
22.35	184	3	120	60	IonS	120.3	120.3.IonS	8.55	31.95	-9.59998	13.8	0.0671288	3 uM Bl1249, Ionic Strength varied	paste("120 K", "", phantom()^{ paste(phantom() + phantom()) }, "", "", ", 3 ", "", mu, , , , "M BL1249")
22.65	221	3	120	60	IonS	120.3	120.3.IonS	8.55	31.95	-9.29998	14.1	0.0806275	3 uM Bl1249, Ionic Strength varied	paste("120 K", "", phantom()^{ paste(phantom() + phantom()) }, "", "", ", 3 ", "", mu, , , , "M BL1249")
22.95	193	3	120	60	IonS	120.3	120.3.IonS	8.55	31.95	-8.99998	14.4	0.0704123	3 uM Bl1249, Ionic Strength varied	paste("120 K", "", phantom()^{ paste(phantom() + phantom()) }, "", "", ", 3 ", "", mu, , , , "M BL1249")
23.25	202	3	120	60	IonS	120.3	120.3.IonS	8.55	31.95	-8.69998	14.7	0.0736957	3 uM Bl1249, Ionic Strength varied	paste("120 K", "", phantom()^{ paste(phantom() + phantom()) }, "", "", ", 3 ", "", mu, , , , "M BL1249")
23.55	222	3	120	60	IonS	120.3	120.3.IonS	8.55	31.95	-8.39998	15	0.0809923	3 uM Bl1249, Ionic Strength varied	paste("120 K", "", phantom()^{ paste(phantom() + phantom()) }, "", "", ", 3 ", "", mu, , , , "M BL1249")
23.85	237	3	120	60	IonS	120.3	120.3.IonS	8.55	31.95	-8.09998	15.3	0.0864648	3 uM Bl1249, Ionic Strength varied	paste("120 K", "", phantom()^{ paste(phantom() + phantom()) }, "", "", ", 3 ", "", mu, , , , "M BL1249")
24.15	243	3	120	60	IonS	120.3	120.3.IonS	8.55	31.95	-7.79998	15.6	0.0886538	3 uM Bl1249, Ionic Strength varied	paste("120 K", "", phantom()^{ paste(phantom() + phantom()) }, "", "", ", 3 ", "", mu, , , , "M BL1249")
24.45	276	3	120	60	IonS	120.3	120.3.IonS	8.55	31.95	-7.49998	15.9	0.100693	3 uM Bl1249, Ionic Strength varied	paste("120 K", "", phantom()^{ paste(phantom() + phantom()) }, "", "", ", 3 ", "", mu, , , , "M BL1249")
24.75	297	3	120	60	IonS	120.3	120.3.IonS	8.55	31.95	-7.19998	16.2	0.108355	3 uM Bl1249, Ionic Strength varied	paste("120 K", "", phantom()^{ paste(phantom() + phantom()) }, "", "", ", 3 ", "", mu, , , , "M BL1249")
25.05	287	3	120	60	IonS	120.3	120.3.IonS	8.55	31.95	-6.89998	16.5	0.104706	3 uM Bl1249, Ionic Strength varied	paste("120 K", "", phantom()^{ paste(phantom() + phantom()) }, "", "", ", 3 ", "", mu, , , , "M BL1249")
25.35	359	3	120	60	IonS	120.3	120.3.IonS	8.55	31.95	-6.59998	16.8	0.130974	3 uM Bl1249, Ionic Strength varied	paste("120 K", "", phantom()^{ paste(phantom() + phantom()) }, "", "", ", 3 ", "", mu, , , , "M BL1249")
25.65	365	3	120	60	IonS	120.3	120.3.IonS	8.55	31.95	-6.29998	17.1	0.133163	3 uM Bl1249, Ionic Strength varied	paste("120 K", "", phantom()^{ paste(phantom() + phantom()) }, "", "", ", 3 ", "", mu, , , , "M BL1249")
25.95	394	3	120	60	IonS	120.3	120.3.IonS	8.55	31.95	-5.99998	17.4	0.143743	3 uM Bl1249, Ionic Strength varied	paste("120 K", "", phantom()^{ paste(phantom() + phantom()) }, "", "", ", 3 ", "", mu, , , , "M BL1249")
26.25	411	3	120	60	IonS	120.3	120.3.IonS	8.55	31.95	-5.69999	17.7	0.149945	3 uM Bl1249, Ionic Strength varied	paste("120 K", "", phantom()^{ paste(phantom() + phantom()) }, "", "", ", 3 ", "", mu, , , , "M BL1249")
26.55	443	3	120	60	IonS	120.3	120.3.IonS	8.55	31.95	-5.39999	18	0.16162	3 uM Bl1249, Ionic Strength varied	paste("120 K", "", phantom()^{ paste(phantom() + phantom()) }, "", "", ", 3 ", "", mu, , , , "M BL1249")
26.85	489	3	120	60	IonS	120.3	120.3.IonS	8.55	31.95	-5.09999	18.3	0.178402	3 uM Bl1249, Ionic Strength varied	paste("120 K", "", phantom()^{ paste(phantom() + phantom()) }, "", "", ", 3 ", "", mu, , , , "M BL1249")
27.15	535	3	120	60	IonS	120.3	120.3.IonS	8.55	31.95	-4.79999	18.6	0.195184	3 uM Bl1249, Ionic Strength varied	paste("120 K", "", phantom()^{ paste(phantom() + phantom()) }, "", "", ", 3 ", "", mu, , , , "M BL1249")
27.45	591	3	120	60	IonS	120.3	120.3.IonS	8.55	31.95	-4.49999	18.9	0.215615	3 uM Bl1249, Ionic Strength varied	paste("120 K", "", phantom()^{ paste(phantom() + phantom()) }, "", "", ", 3 ", "", mu, , , , "M BL1249")
27.75	593	3	120	60	IonS	120.3	120.3.IonS	8.55	31.95	-4.19999	19.2	0.216344	3 uM Bl1249, Ionic Strength varied	paste("120 K", "", phantom()^{ paste(phantom() + phantom()) }, "", "", ", 3 ", "", mu, , , , "M BL1249")
28.05	684	3	120	60	IonS	120.3	120.3.IonS	8.55	31.95	-3.89999	19.5	0.249544	3 uM Bl1249, Ionic Strength varied	paste("120 K", "", phantom()^{ paste(phantom() + phantom()) }, "", "", ", 3 ", "", mu, , , , "M BL1249")
28.35	752	3	120	60	IonS	120.3	120.3.IonS	8.55	31.95	-3.59999	19.8	0.274352	3 uM Bl1249, Ionic Strength varied	paste("120 K", "", phantom()^{ paste(phantom() + phantom()) }, "", "", ", 3 ", "", mu, , , , "M BL1249")
28.65	845	3	120	60	IonS	120.3	120.3.IonS	8.55	31.95	-3.29999	20.1	0.308282	3 uM Bl1249, Ionic Strength varied	paste("120 K", "", phantom()^{ paste(phantom() + phantom()) }, "", "", ", 3 ", "", mu, , , , "M BL1249")
28.95	936	3	120	60	IonS	120.3	120.3.IonS	8.55	31.95	-2.99999	20.4	0.341481	3 uM Bl1249, Ionic Strength varied	paste("120 K", "", phantom()^{ paste(phantom() + phantom()) }, "", "", ", 3 ", "", mu, , , , "M BL1249")
29.25	1019	3	120	60	IonS	120.3	120.3.IonS	8.55	31.95	-2.69999	20.7	0.371762	3 uM Bl1249, Ionic Strength varied	paste("120 K", "", phantom()^{ paste(phantom() + phantom()) }, "", "", ", 3 ", "", mu, , , , "M BL1249")
29.55	1160	3	120	60	IonS	120.3	120.3.IonS	8.55	31.95	-2.39999	21	0.423203	3 uM Bl1249, Ionic Strength varied	paste("120 K", "", phantom()^{ paste(phantom() + phantom()) }, "", "", ", 3 ", "", mu, , , , "M BL1249")
29.85	1348	3	120	60	IonS	120.3	120.3.IonS	8.55	31.95	-2.09999	21.3	0.491791	3 uM Bl1249, Ionic Strength varied	paste("120 K", "", phantom()^{ paste(phantom() + phantom()) }, "", "", ", 3 ", "", mu, , , , "M BL1249")
30.15	1547	3	120	60	IonS	120.3	120.3.IonS	8.55	31.95	-1.8	21.6	0.564393	3 uM Bl1249, Ionic Strength varied	paste("120 K", "", phantom()^{ paste(phantom() + phantom()) }, "", "", ", 3 ", "", mu, , , , "M BL1249")
30.45	1806	3	120	60	IonS	120.3	120.3.IonS	8.55	31.95	-1.5	21.9	0.658884	3 uM Bl1249, Ionic Strength varied	paste("120 K", "", phantom()^{ paste(phantom() + phantom()) }, "", "", ", 3 ", "", mu, , , , "M BL1249")
30.75	1997	3	120	60	IonS	120.3	120.3.IonS	8.55	31.95	-1.2	22.2	0.728566	3 uM Bl1249, Ionic Strength varied	paste("120 K", "", phantom()^{ paste(phantom() + phantom()) }, "", "", ", 3 ", "", mu, , , , "M BL1249")
31.05	2311	3	120	60	IonS	120.3	120.3.IonS	8.55	31.95	-0.899998	22.5	0.843123	3 uM Bl1249, Ionic Strength varied	paste("120 K", "", phantom()^{ paste(phantom() + phantom()) }, "", "", ", 3 ", "", mu, , , , "M BL1249")
31.35	2527	3	120	60	IonS	120.3	120.3.IonS	8.55	31.95	-0.599998	22.8	0.921926	3 uM Bl1249, Ionic Strength varied	paste("120 K", "", phantom()^{ paste(phantom() + phantom()) }, "", "", ", 3 ", "", mu, , , , "M BL1249")
31.65	2666	3	120	60	IonS	120.3	120.3.IonS	8.55	31.95	-0.299999	23.1	0.972638	3 uM Bl1249, Ionic Strength varied	paste("120 K", "", phantom()^{ paste(phantom() + phantom()) }, "", "", ", 3 ", "", mu, , , , "M BL1249")
31.95	2741	3	120	60	IonS	120.3	120.3.IonS	8.55	31.95	0	23.4	1	3 uM Bl1249, Ionic Strength varied	paste("120 K", "", phantom()^{ paste(phantom() + phantom()) }, "", "", ", 3 ", "", mu, , , , "M BL1249")
32.25	2518	3	120	60	IonS	120.3	120.3.IonS	8.55	31.95	0.300003	23.7	0.918643	3 uM Bl1249, Ionic Strength varied	paste("120 K", "", phantom()^{ paste(phantom() + phantom()) }, "", "", ", 3 ", "", mu, , , , "M BL1249")
32.55	2277	3	120	60	IonS	120.3	120.3.IonS	8.55	31.95	0.600002	24	0.830719	3 uM Bl1249, Ionic Strength varied	paste("120 K", "", phantom()^{ paste(phantom() + phantom()) }, "", "", ", 3 ", "", mu, , , , "M BL1249")
32.85	1880	3	120	60	IonS	120.3	120.3.IonS	8.55	31.95	0.900002	24.3	0.685881	3 uM Bl1249, Ionic Strength varied	paste("120 K", "", phantom()^{ paste(phantom() + phantom()) }, "", "", ", 3 ", "", mu, , , , "M BL1249")
33.15	1512	3	120	60	IonS	120.3	120.3.IonS	8.55	31.95	1.2	24.6	0.551623	3 uM Bl1249, Ionic Strength varied	paste("120 K", "", phantom()^{ paste(phantom() + phantom()) }, "", "", ", 3 ", "", mu, , , , "M BL1249")
33.45	1062	3	120	60	IonS	120.3	120.3.IonS	8.55	31.95	1.5	24.9	0.38745	3 uM Bl1249, Ionic Strength varied	paste("120 K", "", phantom()^{ paste(phantom() + phantom()) }, "", "", ", 3 ", "", mu, , , , "M BL1249")
33.75	660	3	120	60	IonS	120.3	120.3.IonS	8.55	31.95	1.8	25.2	0.240788	3 uM Bl1249, Ionic Strength varied	paste("120 K", "", phantom()^{ paste(phantom() + phantom()) }, "", "", ", 3 ", "", mu, , , , "M BL1249")
34.05	426	3	120	60	IonS	120.3	120.3.IonS	8.55	31.95	2.1	25.5	0.155418	3 uM Bl1249, Ionic Strength varied	paste("120 K", "", phantom()^{ paste(phantom() + phantom()) }, "", "", ", 3 ", "", mu, , , , "M BL1249")
34.35	224	3	120	60	IonS	120.3	120.3.IonS	8.55	31.95	2.4	25.8	0.081722	3 uM Bl1249, Ionic Strength varied	paste("120 K", "", phantom()^{ paste(phantom() + phantom()) }, "", "", ", 3 ", "", mu, , , , "M BL1249")
34.65	122	3	120	60	IonS	120.3	120.3.IonS	8.55	31.95	2.7	26.1	0.0445093	3 uM Bl1249, Ionic Strength varied	paste("120 K", "", phantom()^{ paste(phantom() + phantom()) }, "", "", ", 3 ", "", mu, , , , "M BL1249")
34.95	53	3	120	60	IonS	120.3	120.3.IonS	8.55	31.95	3	26.4	0.019336	3 uM Bl1249, Ionic Strength varied	paste("120 K", "", phantom()^{ paste(phantom() + phantom()) }, "", "", ", 3 ", "", mu, , , , "M BL1249")
35.25	38	3	120	60	IonS	120.3	120.3.IonS	8.55	31.95	3.3	26.7	0.0138636	3 uM Bl1249, Ionic Strength varied	paste("120 K", "", phantom()^{ paste(phantom() + phantom()) }, "", "", ", 3 ", "", mu, , , , "M BL1249")
35.55	13	3	120	60	IonS	120.3	120.3.IonS	8.55	31.95	3.59999	27	0.00474279	3 uM Bl1249, Ionic Strength varied	paste("120 K", "", phantom()^{ paste(phantom() + phantom()) }, "", "", ", 3 ", "", mu, , , , "M BL1249")
35.85	11	3	120	60	IonS	120.3	120.3.IonS	8.55	31.95	3.89999	27.3	0.00401313	3 uM Bl1249, Ionic Strength varied	paste("120 K", "", phantom()^{ paste(phantom() + phantom()) }, "", "", ", 3 ", "", mu, , , , "M BL1249")
36.15	3	3	120	60	IonS	120.3	120.3.IonS	8.55	31.95	4.19999	27.6	0.00109449	3 uM Bl1249, Ionic Strength varied	paste("120 K", "", phantom()^{ paste(phantom() + phantom()) }, "", "", ", 3 ", "", mu, , , , "M BL1249")
36.45	5	3	120	60	IonS	120.3	120.3.IonS	8.55	31.95	4.49999	27.9	0.00182415	3 uM Bl1249, Ionic Strength varied	paste("120 K", "", phantom()^{ paste(phantom() + phantom()) }, "", "", ", 3 ", "", mu, , , , "M BL1249")
36.75	3	3	120	60	IonS	120.3	120.3.IonS	8.55	31.95	4.79999	28.2	0.00109449	3 uM Bl1249, Ionic Strength varied	paste("120 K", "", phantom()^{ paste(phantom() + phantom()) }, "", "", ", 3 ", "", mu, , , , "M BL1249")
37.05	1	3	120	60	IonS	120.3	120.3.IonS	8.55	31.95	5.09999	28.5	0.00036483	3 uM Bl1249, Ionic Strength varied	paste("120 K", "", phantom()^{ paste(phantom() + phantom()) }, "", "", ", 3 ", "", mu, , , , "M BL1249")
37.35	0	3	120	60	IonS	120.3	120.3.IonS	8.55	31.95	5.39999	28.8	0	3 uM Bl1249, Ionic Strength varied	paste("120 K", "", phantom()^{ paste(phantom() + phantom()) }, "", "", ", 3 ", "", mu, , , , "M BL1249")
37.65	1	3	120	60	IonS	120.3	120.3.IonS	8.55	31.95	5.69999	29.1	0.00036483	3 uM Bl1249, Ionic Strength varied	paste("120 K", "", phantom()^{ paste(phantom() + phantom()) }, "", "", ", 3 ", "", mu, , , , "M BL1249")
37.95	1	3	120	60	IonS	120.3	120.3.IonS	8.55	31.95	5.99999	29.4	0.00036483	3 uM Bl1249, Ionic Strength varied	paste("120 K", "", phantom()^{ paste(phantom() + phantom()) }, "", "", ", 3 ", "", mu, , , , "M BL1249")
38.25	2	3	120	60	IonS	120.3	120.3.IonS	8.55	31.95	6.29999	29.7	0.000729661	3 uM Bl1249, Ionic Strength varied	paste("120 K", "", phantom()^{ paste(phantom() + phantom()) }, "", "", ", 3 ", "", mu, , , , "M BL1249")
38.55	0	3	120	60	IonS	120.3	120.3.IonS	8.55	31.95	6.59999	30	0	3 uM Bl1249, Ionic Strength varied	paste("120 K", "", phantom()^{ paste(phantom() + phantom()) }, "", "", ", 3 ", "", mu, , , , "M BL1249")
38.85	0	3	120	60	IonS	120.3	120.3.IonS	8.55	31.95	6.89999	30.3	0	3 uM Bl1249, Ionic Strength varied	paste("120 K", "", phantom()^{ paste(phantom() + phantom()) }, "", "", ", 3 ", "", mu, , , , "M BL1249")
39.15	1	3	120	60	IonS	120.3	120.3.IonS	8.55	31.95	7.19999	30.6	0.00036483	3 uM Bl1249, Ionic Strength varied	paste("120 K", "", phantom()^{ paste(phantom() + phantom()) }, "", "", ", 3 ", "", mu, , , , "M BL1249")
39.45	0	3	120	60	IonS	120.3	120.3.IonS	8.55	31.95	7.49998	30.9	0	3 uM Bl1249, Ionic Strength varied	paste("120 K", "", phantom()^{ paste(phantom() + phantom()) }, "", "", ", 3 ", "", mu, , , , "M BL1249")
39.75	0	3	120	60	IonS	120.3	120.3.IonS	8.55	31.95	7.79998	31.1999	0	3 uM Bl1249, Ionic Strength varied	paste("120 K", "", phantom()^{ paste(phantom() + phantom()) }, "", "", ", 3 ", "", mu, , , , "M BL1249")
40.0499	0	3	120	60	IonS	120.3	120.3.IonS	8.55	31.95	8.09998	31.4999	0	3 uM Bl1249, Ionic Strength varied	paste("120 K", "", phantom()^{ paste(phantom() + phantom()) }, "", "", ", 3 ", "", mu, , , , "M BL1249")
40.3499	0	3	120	60	IonS	120.3	120.3.IonS	8.55	31.95	8.39998	31.7999	0	3 uM Bl1249, Ionic Strength varied	paste("120 K", "", phantom()^{ paste(phantom() + phantom()) }, "", "", ", 3 ", "", mu, , , , "M BL1249")
40.6499	0	3	120	60	IonS	120.3	120.3.IonS	8.55	31.95	8.69998	32.0999	0	3 uM Bl1249, Ionic Strength varied	paste("120 K", "", phantom()^{ paste(phantom() + phantom()) }, "", "", ", 3 ", "", mu, , , , "M BL1249")
40.9499	0	3	120	60	IonS	120.3	120.3.IonS	8.55	31.95	8.99998	32.3999	0	3 uM Bl1249, Ionic Strength varied	paste("120 K", "", phantom()^{ paste(phantom() + phantom()) }, "", "", ", 3 ", "", mu, , , , "M BL1249")
41.2499	0	3	120	60	IonS	120.3	120.3.IonS	8.55	31.95	9.29998	32.6999	0	3 uM Bl1249, Ionic Strength varied	paste("120 K", "", phantom()^{ paste(phantom() + phantom()) }, "", "", ", 3 ", "", mu, , , , "M BL1249")
41.5499	0	3	120	60	IonS	120.3	120.3.IonS	8.55	31.95	9.59998	32.9999	0	3 uM Bl1249, Ionic Strength varied	paste("120 K", "", phantom()^{ paste(phantom() + phantom()) }, "", "", ", 3 ", "", mu, , , , "M BL1249")
41.8499	0	3	120	60	IonS	120.3	120.3.IonS	8.55	31.95	9.89998	33.2999	0	3 uM Bl1249, Ionic Strength varied	paste("120 K", "", phantom()^{ paste(phantom() + phantom()) }, "", "", ", 3 ", "", mu, , , , "M BL1249")
42.1499	0	3	120	60	IonS	120.3	120.3.IonS	8.55	31.95	10.2	33.5999	0	3 uM Bl1249, Ionic Strength varied	paste("120 K", "", phantom()^{ paste(phantom() + phantom()) }, "", "", ", 3 ", "", mu, , , , "M BL1249")
42.4499	0	3	120	60	IonS	120.3	120.3.IonS	8.55	31.95	10.5	33.8999	0	3 uM Bl1249, Ionic Strength varied	paste("120 K", "", phantom()^{ paste(phantom() + phantom()) }, "", "", ", 3 ", "", mu, , , , "M BL1249")
42.7499	0	3	120	60	IonS	120.3	120.3.IonS	8.55	31.95	10.8	34.1999	0	3 uM Bl1249, Ionic Strength varied	paste("120 K", "", phantom()^{ paste(phantom() + phantom()) }, "", "", ", 3 ", "", mu, , , , "M BL1249")
43.0499	0	3	120	60	IonS	120.3	120.3.IonS	8.55	31.95	11.1	34.4999	0	3 uM Bl1249, Ionic Strength varied	paste("120 K", "", phantom()^{ paste(phantom() + phantom()) }, "", "", ", 3 ", "", mu, , , , "M BL1249")
43.3499	1	3	120	60	IonS	120.3	120.3.IonS	8.55	31.95	11.4	34.7999	0.00036483	3 uM Bl1249, Ionic Strength varied	paste("120 K", "", phantom()^{ paste(phantom() + phantom()) }, "", "", ", 3 ", "", mu, , , , "M BL1249")
6.45	2	3	1000	NA	IonS	1000.3	1000.3.IonS	9.75	34.65	-28.2	-3.3	0.00123839	3 uM Bl1249, Ionic Strength varied	paste("1000 K", "", phantom()^{ paste(phantom() + phantom()) }, "", "", ", 3 ", "", mu, , , , "M BL1249")
6.75	0	3	1000	NA	IonS	1000.3	1000.3.IonS	9.75	34.65	-27.9	-3	0	3 uM Bl1249, Ionic Strength varied	paste("1000 K", "", phantom()^{ paste(phantom() + phantom()) }, "", "", ", 3 ", "", mu, , , , "M BL1249")
7.05	2	3	1000	NA	IonS	1000.3	1000.3.IonS	9.75	34.65	-27.6	-2.7	0.00123839	3 uM Bl1249, Ionic Strength varied	paste("1000 K", "", phantom()^{ paste(phantom() + phantom()) }, "", "", ", 3 ", "", mu, , , , "M BL1249")
7.35	5	3	1000	NA	IonS	1000.3	1000.3.IonS	9.75	34.65	-27.3	-2.4	0.00309598	3 uM Bl1249, Ionic Strength varied	paste("1000 K", "", phantom()^{ paste(phantom() + phantom()) }, "", "", ", 3 ", "", mu, , , , "M BL1249")
7.65	11	3	1000	NA	IonS	1000.3	1000.3.IonS	9.75	34.65	-27	-2.1	0.00681115	3 uM Bl1249, Ionic Strength varied	paste("1000 K", "", phantom()^{ paste(phantom() + phantom()) }, "", "", ", 3 ", "", mu, , , , "M BL1249")
7.95	30	3	1000	NA	IonS	1000.3	1000.3.IonS	9.75	34.65	-26.7	-1.8	0.0185759	3 uM Bl1249, Ionic Strength varied	paste("1000 K", "", phantom()^{ paste(phantom() + phantom()) }, "", "", ", 3 ", "", mu, , , , "M BL1249")
8.25	49	3	1000	NA	IonS	1000.3	1000.3.IonS	9.75	34.65	-26.4	-1.5	0.0303406	3 uM Bl1249, Ionic Strength varied	paste("1000 K", "", phantom()^{ paste(phantom() + phantom()) }, "", "", ", 3 ", "", mu, , , , "M BL1249")
8.55	96	3	1000	NA	IonS	1000.3	1000.3.IonS	9.75	34.65	-26.1	-1.2	0.0594427	3 uM Bl1249, Ionic Strength varied	paste("1000 K", "", phantom()^{ paste(phantom() + phantom()) }, "", "", ", 3 ", "", mu, , , , "M BL1249")
8.85	113	3	1000	NA	IonS	1000.3	1000.3.IonS	9.75	34.65	-25.8	-0.900001	0.069969	3 uM Bl1249, Ionic Strength varied	paste("1000 K", "", phantom()^{ paste(phantom() + phantom()) }, "", "", ", 3 ", "", mu, , , , "M BL1249")
9.15	120	3	1000	NA	IonS	1000.3	1000.3.IonS	9.75	34.65	-25.5	-0.6	0.0743034	3 uM Bl1249, Ionic Strength varied	paste("1000 K", "", phantom()^{ paste(phantom() + phantom()) }, "", "", ", 3 ", "", mu, , , , "M BL1249")
9.45	187	3	1000	NA	IonS	1000.3	1000.3.IonS	9.75	34.65	-25.2	-0.3	0.115789	3 uM Bl1249, Ionic Strength varied	paste("1000 K", "", phantom()^{ paste(phantom() + phantom()) }, "", "", ", 3 ", "", mu, , , , "M BL1249")
9.75	191	3	1000	NA	IonS	1000.3	1000.3.IonS	9.75	34.65	-24.9	0	0.118266	3 uM Bl1249, Ionic Strength varied	paste("1000 K", "", phantom()^{ paste(phantom() + phantom()) }, "", "", ", 3 ", "", mu, , , , "M BL1249")
10.05	178	3	1000	NA	IonS	1000.3	1000.3.IonS	9.75	34.65	-24.6	0.3	0.110217	3 uM Bl1249, Ionic Strength varied	paste("1000 K", "", phantom()^{ paste(phantom() + phantom()) }, "", "", ", 3 ", "", mu, , , , "M BL1249")
10.35	173	3	1000	NA	IonS	1000.3	1000.3.IonS	9.75	34.65	-24.3	0.6	0.107121	3 uM Bl1249, Ionic Strength varied	paste("1000 K", "", phantom()^{ paste(phantom() + phantom()) }, "", "", ", 3 ", "", mu, , , , "M BL1249")
10.65	135	3	1000	NA	IonS	1000.3	1000.3.IonS	9.75	34.65	-24	0.900001	0.0835913	3 uM Bl1249, Ionic Strength varied	paste("1000 K", "", phantom()^{ paste(phantom() + phantom()) }, "", "", ", 3 ", "", mu, , , , "M BL1249")
10.95	131	3	1000	NA	IonS	1000.3	1000.3.IonS	9.75	34.65	-23.7	1.2	0.0811146	3 uM Bl1249, Ionic Strength varied	paste("1000 K", "", phantom()^{ paste(phantom() + phantom()) }, "", "", ", 3 ", "", mu, , , , "M BL1249")
11.25	118	3	1000	NA	IonS	1000.3	1000.3.IonS	9.75	34.65	-23.4	1.5	0.073065	3 uM Bl1249, Ionic Strength varied	paste("1000 K", "", phantom()^{ paste(phantom() + phantom()) }, "", "", ", 3 ", "", mu, , , , "M BL1249")
11.55	85	3	1000	NA	IonS	1000.3	1000.3.IonS	9.75	34.65	-23.1	1.8	0.0526316	3 uM Bl1249, Ionic Strength varied	paste("1000 K", "", phantom()^{ paste(phantom() + phantom()) }, "", "", ", 3 ", "", mu, , , , "M BL1249")
11.85	84	3	1000	NA	IonS	1000.3	1000.3.IonS	9.75	34.65	-22.8	2.1	0.0520124	3 uM Bl1249, Ionic Strength varied	paste("1000 K", "", phantom()^{ paste(phantom() + phantom()) }, "", "", ", 3 ", "", mu, , , , "M BL1249")
12.15	70	3	1000	NA	IonS	1000.3	1000.3.IonS	9.75	34.65	-22.5	2.4	0.0433437	3 uM Bl1249, Ionic Strength varied	paste("1000 K", "", phantom()^{ paste(phantom() + phantom()) }, "", "", ", 3 ", "", mu, , , , "M BL1249")
12.45	52	3	1000	NA	IonS	1000.3	1000.3.IonS	9.75	34.65	-22.2	2.7	0.0321981	3 uM Bl1249, Ionic Strength varied	paste("1000 K", "", phantom()^{ paste(phantom() + phantom()) }, "", "", ", 3 ", "", mu, , , , "M BL1249")
12.75	51	3	1000	NA	IonS	1000.3	1000.3.IonS	9.75	34.65	-21.9	3	0.0315789	3 uM Bl1249, Ionic Strength varied	paste("1000 K", "", phantom()^{ paste(phantom() + phantom()) }, "", "", ", 3 ", "", mu, , , , "M BL1249")
13.05	54	3	1000	NA	IonS	1000.3	1000.3.IonS	9.75	34.65	-21.6	3.3	0.0334365	3 uM Bl1249, Ionic Strength varied	paste("1000 K", "", phantom()^{ paste(phantom() + phantom()) }, "", "", ", 3 ", "", mu, , , , "M BL1249")
13.35	59	3	1000	NA	IonS	1000.3	1000.3.IonS	9.75	34.65	-21.3	3.6	0.0365325	3 uM Bl1249, Ionic Strength varied	paste("1000 K", "", phantom()^{ paste(phantom() + phantom()) }, "", "", ", 3 ", "", mu, , , , "M BL1249")
13.65	47	3	1000	NA	IonS	1000.3	1000.3.IonS	9.75	34.65	-21	3.9	0.0291022	3 uM Bl1249, Ionic Strength varied	paste("1000 K", "", phantom()^{ paste(phantom() + phantom()) }, "", "", ", 3 ", "", mu, , , , "M BL1249")
13.95	40	3	1000	NA	IonS	1000.3	1000.3.IonS	9.75	34.65	-20.7	4.2	0.0247678	3 uM Bl1249, Ionic Strength varied	paste("1000 K", "", phantom()^{ paste(phantom() + phantom()) }, "", "", ", 3 ", "", mu, , , , "M BL1249")
14.25	46	3	1000	NA	IonS	1000.3	1000.3.IonS	9.75	34.65	-20.4	4.5	0.028483	3 uM Bl1249, Ionic Strength varied	paste("1000 K", "", phantom()^{ paste(phantom() + phantom()) }, "", "", ", 3 ", "", mu, , , , "M BL1249")
14.55	41	3	1000	NA	IonS	1000.3	1000.3.IonS	9.75	34.65	-20.1	4.8	0.025387	3 uM Bl1249, Ionic Strength varied	paste("1000 K", "", phantom()^{ paste(phantom() + phantom()) }, "", "", ", 3 ", "", mu, , , , "M BL1249")
14.85	47	3	1000	NA	IonS	1000.3	1000.3.IonS	9.75	34.65	-19.8	5.1	0.0291022	3 uM Bl1249, Ionic Strength varied	paste("1000 K", "", phantom()^{ paste(phantom() + phantom()) }, "", "", ", 3 ", "", mu, , , , "M BL1249")
15.15	43	3	1000	NA	IonS	1000.3	1000.3.IonS	9.75	34.65	-19.5	5.4	0.0266254	3 uM Bl1249, Ionic Strength varied	paste("1000 K", "", phantom()^{ paste(phantom() + phantom()) }, "", "", ", 3 ", "", mu, , , , "M BL1249")
15.45	39	3	1000	NA	IonS	1000.3	1000.3.IonS	9.75	34.65	-19.2	5.7	0.0241486	3 uM Bl1249, Ionic Strength varied	paste("1000 K", "", phantom()^{ paste(phantom() + phantom()) }, "", "", ", 3 ", "", mu, , , , "M BL1249")
15.75	57	3	1000	NA	IonS	1000.3	1000.3.IonS	9.75	34.65	-18.9	6	0.0352941	3 uM Bl1249, Ionic Strength varied	paste("1000 K", "", phantom()^{ paste(phantom() + phantom()) }, "", "", ", 3 ", "", mu, , , , "M BL1249")
16.05	48	3	1000	NA	IonS	1000.3	1000.3.IonS	9.75	34.65	-18.6	6.3	0.0297214	3 uM Bl1249, Ionic Strength varied	paste("1000 K", "", phantom()^{ paste(phantom() + phantom()) }, "", "", ", 3 ", "", mu, , , , "M BL1249")
16.35	46	3	1000	NA	IonS	1000.3	1000.3.IonS	9.75	34.65	-18.3	6.6	0.028483	3 uM Bl1249, Ionic Strength varied	paste("1000 K", "", phantom()^{ paste(phantom() + phantom()) }, "", "", ", 3 ", "", mu, , , , "M BL1249")
16.65	36	3	1000	NA	IonS	1000.3	1000.3.IonS	9.75	34.65	-18	6.9	0.022291	3 uM Bl1249, Ionic Strength varied	paste("1000 K", "", phantom()^{ paste(phantom() + phantom()) }, "", "", ", 3 ", "", mu, , , , "M BL1249")
16.95	33	3	1000	NA	IonS	1000.3	1000.3.IonS	9.75	34.65	-17.7	7.2	0.0204334	3 uM Bl1249, Ionic Strength varied	paste("1000 K", "", phantom()^{ paste(phantom() + phantom()) }, "", "", ", 3 ", "", mu, , , , "M BL1249")
17.25	43	3	1000	NA	IonS	1000.3	1000.3.IonS	9.75	34.65	-17.4	7.5	0.0266254	3 uM Bl1249, Ionic Strength varied	paste("1000 K", "", phantom()^{ paste(phantom() + phantom()) }, "", "", ", 3 ", "", mu, , , , "M BL1249")
17.55	42	3	1000	NA	IonS	1000.3	1000.3.IonS	9.75	34.65	-17.1	7.8	0.0260062	3 uM Bl1249, Ionic Strength varied	paste("1000 K", "", phantom()^{ paste(phantom() + phantom()) }, "", "", ", 3 ", "", mu, , , , "M BL1249")
17.85	37	3	1000	NA	IonS	1000.3	1000.3.IonS	9.75	34.65	-16.8	8.1	0.0229102	3 uM Bl1249, Ionic Strength varied	paste("1000 K", "", phantom()^{ paste(phantom() + phantom()) }, "", "", ", 3 ", "", mu, , , , "M BL1249")
18.15	53	3	1000	NA	IonS	1000.3	1000.3.IonS	9.75	34.65	-16.5	8.4	0.0328173	3 uM Bl1249, Ionic Strength varied	paste("1000 K", "", phantom()^{ paste(phantom() + phantom()) }, "", "", ", 3 ", "", mu, , , , "M BL1249")
18.45	52	3	1000	NA	IonS	1000.3	1000.3.IonS	9.75	34.65	-16.2	8.7	0.0321981	3 uM Bl1249, Ionic Strength varied	paste("1000 K", "", phantom()^{ paste(phantom() + phantom()) }, "", "", ", 3 ", "", mu, , , , "M BL1249")
18.75	49	3	1000	NA	IonS	1000.3	1000.3.IonS	9.75	34.65	-15.9	9	0.0303406	3 uM Bl1249, Ionic Strength varied	paste("1000 K", "", phantom()^{ paste(phantom() + phantom()) }, "", "", ", 3 ", "", mu, , , , "M BL1249")
19.05	55	3	1000	NA	IonS	1000.3	1000.3.IonS	9.75	34.65	-15.6	9.3	0.0340557	3 uM Bl1249, Ionic Strength varied	paste("1000 K", "", phantom()^{ paste(phantom() + phantom()) }, "", "", ", 3 ", "", mu, , , , "M BL1249")
19.35	50	3	1000	NA	IonS	1000.3	1000.3.IonS	9.75	34.65	-15.3	9.6	0.0309598	3 uM Bl1249, Ionic Strength varied	paste("1000 K", "", phantom()^{ paste(phantom() + phantom()) }, "", "", ", 3 ", "", mu, , , , "M BL1249")
19.65	32	3	1000	NA	IonS	1000.3	1000.3.IonS	9.75	34.65	-15	9.9	0.0198142	3 uM Bl1249, Ionic Strength varied	paste("1000 K", "", phantom()^{ paste(phantom() + phantom()) }, "", "", ", 3 ", "", mu, , , , "M BL1249")
19.95	49	3	1000	NA	IonS	1000.3	1000.3.IonS	9.75	34.65	-14.7	10.2	0.0303406	3 uM Bl1249, Ionic Strength varied	paste("1000 K", "", phantom()^{ paste(phantom() + phantom()) }, "", "", ", 3 ", "", mu, , , , "M BL1249")
20.25	50	3	1000	NA	IonS	1000.3	1000.3.IonS	9.75	34.65	-14.4	10.5	0.0309598	3 uM Bl1249, Ionic Strength varied	paste("1000 K", "", phantom()^{ paste(phantom() + phantom()) }, "", "", ", 3 ", "", mu, , , , "M BL1249")
20.55	43	3	1000	NA	IonS	1000.3	1000.3.IonS	9.75	34.65	-14.1	10.8	0.0266254	3 uM Bl1249, Ionic Strength varied	paste("1000 K", "", phantom()^{ paste(phantom() + phantom()) }, "", "", ", 3 ", "", mu, , , , "M BL1249")
20.85	45	3	1000	NA	IonS	1000.3	1000.3.IonS	9.75	34.65	-13.8	11.1	0.0278638	3 uM Bl1249, Ionic Strength varied	paste("1000 K", "", phantom()^{ paste(phantom() + phantom()) }, "", "", ", 3 ", "", mu, , , , "M BL1249")
21.15	44	3	1000	NA	IonS	1000.3	1000.3.IonS	9.75	34.65	-13.5	11.4	0.0272446	3 uM Bl1249, Ionic Strength varied	paste("1000 K", "", phantom()^{ paste(phantom() + phantom()) }, "", "", ", 3 ", "", mu, , , , "M BL1249")
21.45	45	3	1000	NA	IonS	1000.3	1000.3.IonS	9.75	34.65	-13.2	11.7	0.0278638	3 uM Bl1249, Ionic Strength varied	paste("1000 K", "", phantom()^{ paste(phantom() + phantom()) }, "", "", ", 3 ", "", mu, , , , "M BL1249")
21.75	53	3	1000	NA	IonS	1000.3	1000.3.IonS	9.75	34.65	-12.9	12	0.0328173	3 uM Bl1249, Ionic Strength varied	paste("1000 K", "", phantom()^{ paste(phantom() + phantom()) }, "", "", ", 3 ", "", mu, , , , "M BL1249")
22.05	43	3	1000	NA	IonS	1000.3	1000.3.IonS	9.75	34.65	-12.6	12.3	0.0266254	3 uM Bl1249, Ionic Strength varied	paste("1000 K", "", phantom()^{ paste(phantom() + phantom()) }, "", "", ", 3 ", "", mu, , , , "M BL1249")
22.35	49	3	1000	NA	IonS	1000.3	1000.3.IonS	9.75	34.65	-12.3	12.6	0.0303406	3 uM Bl1249, Ionic Strength varied	paste("1000 K", "", phantom()^{ paste(phantom() + phantom()) }, "", "", ", 3 ", "", mu, , , , "M BL1249")
22.65	57	3	1000	NA	IonS	1000.3	1000.3.IonS	9.75	34.65	-12	12.9	0.0352941	3 uM Bl1249, Ionic Strength varied	paste("1000 K", "", phantom()^{ paste(phantom() + phantom()) }, "", "", ", 3 ", "", mu, , , , "M BL1249")
22.95	53	3	1000	NA	IonS	1000.3	1000.3.IonS	9.75	34.65	-11.7	13.2	0.0328173	3 uM Bl1249, Ionic Strength varied	paste("1000 K", "", phantom()^{ paste(phantom() + phantom()) }, "", "", ", 3 ", "", mu, , , , "M BL1249")
23.25	53	3	1000	NA	IonS	1000.3	1000.3.IonS	9.75	34.65	-11.4	13.5	0.0328173	3 uM Bl1249, Ionic Strength varied	paste("1000 K", "", phantom()^{ paste(phantom() + phantom()) }, "", "", ", 3 ", "", mu, , , , "M BL1249")
23.55	38	3	1000	NA	IonS	1000.3	1000.3.IonS	9.75	34.65	-11.1	13.8	0.0235294	3 uM Bl1249, Ionic Strength varied	paste("1000 K", "", phantom()^{ paste(phantom() + phantom()) }, "", "", ", 3 ", "", mu, , , , "M BL1249")
23.85	53	3	1000	NA	IonS	1000.3	1000.3.IonS	9.75	34.65	-10.8	14.1	0.0328173	3 uM Bl1249, Ionic Strength varied	paste("1000 K", "", phantom()^{ paste(phantom() + phantom()) }, "", "", ", 3 ", "", mu, , , , "M BL1249")
24.15	53	3	1000	NA	IonS	1000.3	1000.3.IonS	9.75	34.65	-10.5	14.4	0.0328173	3 uM Bl1249, Ionic Strength varied	paste("1000 K", "", phantom()^{ paste(phantom() + phantom()) }, "", "", ", 3 ", "", mu, , , , "M BL1249")
24.45	55	3	1000	NA	IonS	1000.3	1000.3.IonS	9.75	34.65	-10.2	14.7	0.0340557	3 uM Bl1249, Ionic Strength varied	paste("1000 K", "", phantom()^{ paste(phantom() + phantom()) }, "", "", ", 3 ", "", mu, , , , "M BL1249")
24.75	60	3	1000	NA	IonS	1000.3	1000.3.IonS	9.75	34.65	-9.89998	15	0.0371517	3 uM Bl1249, Ionic Strength varied	paste("1000 K", "", phantom()^{ paste(phantom() + phantom()) }, "", "", ", 3 ", "", mu, , , , "M BL1249")
25.05	63	3	1000	NA	IonS	1000.3	1000.3.IonS	9.75	34.65	-9.59998	15.3	0.0390093	3 uM Bl1249, Ionic Strength varied	paste("1000 K", "", phantom()^{ paste(phantom() + phantom()) }, "", "", ", 3 ", "", mu, , , , "M BL1249")
25.35	63	3	1000	NA	IonS	1000.3	1000.3.IonS	9.75	34.65	-9.29998	15.6	0.0390093	3 uM Bl1249, Ionic Strength varied	paste("1000 K", "", phantom()^{ paste(phantom() + phantom()) }, "", "", ", 3 ", "", mu, , , , "M BL1249")
25.65	59	3	1000	NA	IonS	1000.3	1000.3.IonS	9.75	34.65	-8.99998	15.9	0.0365325	3 uM Bl1249, Ionic Strength varied	paste("1000 K", "", phantom()^{ paste(phantom() + phantom()) }, "", "", ", 3 ", "", mu, , , , "M BL1249")
25.95	58	3	1000	NA	IonS	1000.3	1000.3.IonS	9.75	34.65	-8.69998	16.2	0.0359133	3 uM Bl1249, Ionic Strength varied	paste("1000 K", "", phantom()^{ paste(phantom() + phantom()) }, "", "", ", 3 ", "", mu, , , , "M BL1249")
26.25	74	3	1000	NA	IonS	1000.3	1000.3.IonS	9.75	34.65	-8.39998	16.5	0.0458204	3 uM Bl1249, Ionic Strength varied	paste("1000 K", "", phantom()^{ paste(phantom() + phantom()) }, "", "", ", 3 ", "", mu, , , , "M BL1249")
26.55	58	3	1000	NA	IonS	1000.3	1000.3.IonS	9.75	34.65	-8.09998	16.8	0.0359133	3 uM Bl1249, Ionic Strength varied	paste("1000 K", "", phantom()^{ paste(phantom() + phantom()) }, "", "", ", 3 ", "", mu, , , , "M BL1249")
26.85	60	3	1000	NA	IonS	1000.3	1000.3.IonS	9.75	34.65	-7.79998	17.1	0.0371517	3 uM Bl1249, Ionic Strength varied	paste("1000 K", "", phantom()^{ paste(phantom() + phantom()) }, "", "", ", 3 ", "", mu, , , , "M BL1249")
27.15	57	3	1000	NA	IonS	1000.3	1000.3.IonS	9.75	34.65	-7.49998	17.4	0.0352941	3 uM Bl1249, Ionic Strength varied	paste("1000 K", "", phantom()^{ paste(phantom() + phantom()) }, "", "", ", 3 ", "", mu, , , , "M BL1249")
27.45	72	3	1000	NA	IonS	1000.3	1000.3.IonS	9.75	34.65	-7.19999	17.7	0.044582	3 uM Bl1249, Ionic Strength varied	paste("1000 K", "", phantom()^{ paste(phantom() + phantom()) }, "", "", ", 3 ", "", mu, , , , "M BL1249")
27.75	69	3	1000	NA	IonS	1000.3	1000.3.IonS	9.75	34.65	-6.89999	18	0.0427245	3 uM Bl1249, Ionic Strength varied	paste("1000 K", "", phantom()^{ paste(phantom() + phantom()) }, "", "", ", 3 ", "", mu, , , , "M BL1249")
28.05	76	3	1000	NA	IonS	1000.3	1000.3.IonS	9.75	34.65	-6.59999	18.3	0.0470588	3 uM Bl1249, Ionic Strength varied	paste("1000 K", "", phantom()^{ paste(phantom() + phantom()) }, "", "", ", 3 ", "", mu, , , , "M BL1249")
28.35	93	3	1000	NA	IonS	1000.3	1000.3.IonS	9.75	34.65	-6.29999	18.6	0.0575851	3 uM Bl1249, Ionic Strength varied	paste("1000 K", "", phantom()^{ paste(phantom() + phantom()) }, "", "", ", 3 ", "", mu, , , , "M BL1249")
28.65	82	3	1000	NA	IonS	1000.3	1000.3.IonS	9.75	34.65	-5.99999	18.9	0.050774	3 uM Bl1249, Ionic Strength varied	paste("1000 K", "", phantom()^{ paste(phantom() + phantom()) }, "", "", ", 3 ", "", mu, , , , "M BL1249")
28.95	75	3	1000	NA	IonS	1000.3	1000.3.IonS	9.75	34.65	-5.69999	19.2	0.0464396	3 uM Bl1249, Ionic Strength varied	paste("1000 K", "", phantom()^{ paste(phantom() + phantom()) }, "", "", ", 3 ", "", mu, , , , "M BL1249")
29.25	96	3	1000	NA	IonS	1000.3	1000.3.IonS	9.75	34.65	-5.39999	19.5	0.0594427	3 uM Bl1249, Ionic Strength varied	paste("1000 K", "", phantom()^{ paste(phantom() + phantom()) }, "", "", ", 3 ", "", mu, , , , "M BL1249")
29.55	110	3	1000	NA	IonS	1000.3	1000.3.IonS	9.75	34.65	-5.09999	19.8	0.0681115	3 uM Bl1249, Ionic Strength varied	paste("1000 K", "", phantom()^{ paste(phantom() + phantom()) }, "", "", ", 3 ", "", mu, , , , "M BL1249")
29.85	111	3	1000	NA	IonS	1000.3	1000.3.IonS	9.75	34.65	-4.79999	20.1	0.0687307	3 uM Bl1249, Ionic Strength varied	paste("1000 K", "", phantom()^{ paste(phantom() + phantom()) }, "", "", ", 3 ", "", mu, , , , "M BL1249")
30.15	113	3	1000	NA	IonS	1000.3	1000.3.IonS	9.75	34.65	-4.49999	20.4	0.069969	3 uM Bl1249, Ionic Strength varied	paste("1000 K", "", phantom()^{ paste(phantom() + phantom()) }, "", "", ", 3 ", "", mu, , , , "M BL1249")
30.45	152	3	1000	NA	IonS	1000.3	1000.3.IonS	9.75	34.65	-4.19999	20.7	0.0941176	3 uM Bl1249, Ionic Strength varied	paste("1000 K", "", phantom()^{ paste(phantom() + phantom()) }, "", "", ", 3 ", "", mu, , , , "M BL1249")
30.75	188	3	1000	NA	IonS	1000.3	1000.3.IonS	9.75	34.65	-3.89999	21	0.116409	3 uM Bl1249, Ionic Strength varied	paste("1000 K", "", phantom()^{ paste(phantom() + phantom()) }, "", "", ", 3 ", "", mu, , , , "M BL1249")
31.05	230	3	1000	NA	IonS	1000.3	1000.3.IonS	9.75	34.65	-3.59999	21.3	0.142415	3 uM Bl1249, Ionic Strength varied	paste("1000 K", "", phantom()^{ paste(phantom() + phantom()) }, "", "", ", 3 ", "", mu, , , , "M BL1249")
31.35	255	3	1000	NA	IonS	1000.3	1000.3.IonS	9.75	34.65	-3.3	21.6	0.157895	3 uM Bl1249, Ionic Strength varied	paste("1000 K", "", phantom()^{ paste(phantom() + phantom()) }, "", "", ", 3 ", "", mu, , , , "M BL1249")
31.65	341	3	1000	NA	IonS	1000.3	1000.3.IonS	9.75	34.65	-3	21.9	0.211146	3 uM Bl1249, Ionic Strength varied	paste("1000 K", "", phantom()^{ paste(phantom() + phantom()) }, "", "", ", 3 ", "", mu, , , , "M BL1249")
31.95	389	3	1000	NA	IonS	1000.3	1000.3.IonS	9.75	34.65	-2.7	22.2	0.240867	3 uM Bl1249, Ionic Strength varied	paste("1000 K", "", phantom()^{ paste(phantom() + phantom()) }, "", "", ", 3 ", "", mu, , , , "M BL1249")
32.25	550	3	1000	NA	IonS	1000.3	1000.3.IonS	9.75	34.65	-2.39999	22.5	0.340557	3 uM Bl1249, Ionic Strength varied	paste("1000 K", "", phantom()^{ paste(phantom() + phantom()) }, "", "", ", 3 ", "", mu, , , , "M BL1249")
32.55	661	3	1000	NA	IonS	1000.3	1000.3.IonS	9.75	34.65	-2.09999	22.8	0.409288	3 uM Bl1249, Ionic Strength varied	paste("1000 K", "", phantom()^{ paste(phantom() + phantom()) }, "", "", ", 3 ", "", mu, , , , "M BL1249")
32.85	850	3	1000	NA	IonS	1000.3	1000.3.IonS	9.75	34.65	-1.8	23.1	0.526316	3 uM Bl1249, Ionic Strength varied	paste("1000 K", "", phantom()^{ paste(phantom() + phantom()) }, "", "", ", 3 ", "", mu, , , , "M BL1249")
33.15	1062	3	1000	NA	IonS	1000.3	1000.3.IonS	9.75	34.65	-1.5	23.4	0.657585	3 uM Bl1249, Ionic Strength varied	paste("1000 K", "", phantom()^{ paste(phantom() + phantom()) }, "", "", ", 3 ", "", mu, , , , "M BL1249")
33.45	1264	3	1000	NA	IonS	1000.3	1000.3.IonS	9.75	34.65	-1.2	23.7	0.782663	3 uM Bl1249, Ionic Strength varied	paste("1000 K", "", phantom()^{ paste(phantom() + phantom()) }, "", "", ", 3 ", "", mu, , , , "M BL1249")
33.75	1463	3	1000	NA	IonS	1000.3	1000.3.IonS	9.75	34.65	-0.899998	24	0.905882	3 uM Bl1249, Ionic Strength varied	paste("1000 K", "", phantom()^{ paste(phantom() + phantom()) }, "", "", ", 3 ", "", mu, , , , "M BL1249")
34.05	1588	3	1000	NA	IonS	1000.3	1000.3.IonS	9.75	34.65	-0.599998	24.3	0.983282	3 uM Bl1249, Ionic Strength varied	paste("1000 K", "", phantom()^{ paste(phantom() + phantom()) }, "", "", ", 3 ", "", mu, , , , "M BL1249")
34.35	1538	3	1000	NA	IonS	1000.3	1000.3.IonS	9.75	34.65	-0.299999	24.6	0.952322	3 uM Bl1249, Ionic Strength varied	paste("1000 K", "", phantom()^{ paste(phantom() + phantom()) }, "", "", ", 3 ", "", mu, , , , "M BL1249")
34.65	1615	3	1000	NA	IonS	1000.3	1000.3.IonS	9.75	34.65	0	24.9	1	3 uM Bl1249, Ionic Strength varied	paste("1000 K", "", phantom()^{ paste(phantom() + phantom()) }, "", "", ", 3 ", "", mu, , , , "M BL1249")
34.95	1518	3	1000	NA	IonS	1000.3	1000.3.IonS	9.75	34.65	0.299999	25.2	0.939938	3 uM Bl1249, Ionic Strength varied	paste("1000 K", "", phantom()^{ paste(phantom() + phantom()) }, "", "", ", 3 ", "", mu, , , , "M BL1249")
35.25	1429	3	1000	NA	IonS	1000.3	1000.3.IonS	9.75	34.65	0.599998	25.5	0.88483	3 uM Bl1249, Ionic Strength varied	paste("1000 K", "", phantom()^{ paste(phantom() + phantom()) }, "", "", ", 3 ", "", mu, , , , "M BL1249")
35.55	1224	3	1000	NA	IonS	1000.3	1000.3.IonS	9.75	34.65	0.899998	25.8	0.757895	3 uM Bl1249, Ionic Strength varied	paste("1000 K", "", phantom()^{ paste(phantom() + phantom()) }, "", "", ", 3 ", "", mu, , , , "M BL1249")
35.85	893	3	1000	NA	IonS	1000.3	1000.3.IonS	9.75	34.65	1.2	26.1	0.552941	3 uM Bl1249, Ionic Strength varied	paste("1000 K", "", phantom()^{ paste(phantom() + phantom()) }, "", "", ", 3 ", "", mu, , , , "M BL1249")
36.15	769	3	1000	NA	IonS	1000.3	1000.3.IonS	9.75	34.65	1.5	26.4	0.476161	3 uM Bl1249, Ionic Strength varied	paste("1000 K", "", phantom()^{ paste(phantom() + phantom()) }, "", "", ", 3 ", "", mu, , , , "M BL1249")
36.45	538	3	1000	NA	IonS	1000.3	1000.3.IonS	9.75	34.65	1.8	26.7	0.333127	3 uM Bl1249, Ionic Strength varied	paste("1000 K", "", phantom()^{ paste(phantom() + phantom()) }, "", "", ", 3 ", "", mu, , , , "M BL1249")
36.75	369	3	1000	NA	IonS	1000.3	1000.3.IonS	9.75	34.65	2.09999	27	0.228483	3 uM Bl1249, Ionic Strength varied	paste("1000 K", "", phantom()^{ paste(phantom() + phantom()) }, "", "", ", 3 ", "", mu, , , , "M BL1249")
37.05	220	3	1000	NA	IonS	1000.3	1000.3.IonS	9.75	34.65	2.39999	27.3	0.136223	3 uM Bl1249, Ionic Strength varied	paste("1000 K", "", phantom()^{ paste(phantom() + phantom()) }, "", "", ", 3 ", "", mu, , , , "M BL1249")
37.35	137	3	1000	NA	IonS	1000.3	1000.3.IonS	9.75	34.65	2.69999	27.6	0.0848297	3 uM Bl1249, Ionic Strength varied	paste("1000 K", "", phantom()^{ paste(phantom() + phantom()) }, "", "", ", 3 ", "", mu, , , , "M BL1249")
37.65	90	3	1000	NA	IonS	1000.3	1000.3.IonS	9.75	34.65	2.99999	27.9	0.0557276	3 uM Bl1249, Ionic Strength varied	paste("1000 K", "", phantom()^{ paste(phantom() + phantom()) }, "", "", ", 3 ", "", mu, , , , "M BL1249")
37.95	43	3	1000	NA	IonS	1000.3	1000.3.IonS	9.75	34.65	3.29999	28.2	0.0266254	3 uM Bl1249, Ionic Strength varied	paste("1000 K", "", phantom()^{ paste(phantom() + phantom()) }, "", "", ", 3 ", "", mu, , , , "M BL1249")
38.25	20	3	1000	NA	IonS	1000.3	1000.3.IonS	9.75	34.65	3.59999	28.5	0.0123839	3 uM Bl1249, Ionic Strength varied	paste("1000 K", "", phantom()^{ paste(phantom() + phantom()) }, "", "", ", 3 ", "", mu, , , , "M BL1249")
38.55	10	3	1000	NA	IonS	1000.3	1000.3.IonS	9.75	34.65	3.89999	28.8	0.00619195	3 uM Bl1249, Ionic Strength varied	paste("1000 K", "", phantom()^{ paste(phantom() + phantom()) }, "", "", ", 3 ", "", mu, , , , "M BL1249")
38.85	5	3	1000	NA	IonS	1000.3	1000.3.IonS	9.75	34.65	4.19999	29.1	0.00309598	3 uM Bl1249, Ionic Strength varied	paste("1000 K", "", phantom()^{ paste(phantom() + phantom()) }, "", "", ", 3 ", "", mu, , , , "M BL1249")
39.15	1	3	1000	NA	IonS	1000.3	1000.3.IonS	9.75	34.65	4.49999	29.4	0.000619195	3 uM Bl1249, Ionic Strength varied	paste("1000 K", "", phantom()^{ paste(phantom() + phantom()) }, "", "", ", 3 ", "", mu, , , , "M BL1249")
39.45	0	3	1000	NA	IonS	1000.3	1000.3.IonS	9.75	34.65	4.79999	29.6999	0	3 uM Bl1249, Ionic Strength varied	paste("1000 K", "", phantom()^{ paste(phantom() + phantom()) }, "", "", ", 3 ", "", mu, , , , "M BL1249")
39.75	0	3	1000	NA	IonS	1000.3	1000.3.IonS	9.75	34.65	5.09999	29.9999	0	3 uM Bl1249, Ionic Strength varied	paste("1000 K", "", phantom()^{ paste(phantom() + phantom()) }, "", "", ", 3 ", "", mu, , , , "M BL1249")
40.0499	0	3	1000	NA	IonS	1000.3	1000.3.IonS	9.75	34.65	5.39999	30.2999	0	3 uM Bl1249, Ionic Strength varied	paste("1000 K", "", phantom()^{ paste(phantom() + phantom()) }, "", "", ", 3 ", "", mu, , , , "M BL1249")
40.3499	0	3	1000	NA	IonS	1000.3	1000.3.IonS	9.75	34.65	5.69999	30.5999	0	3 uM Bl1249, Ionic Strength varied	paste("1000 K", "", phantom()^{ paste(phantom() + phantom()) }, "", "", ", 3 ", "", mu, , , , "M BL1249")
40.6499	0	3	1000	NA	IonS	1000.3	1000.3.IonS	9.75	34.65	5.99998	30.8999	0	3 uM Bl1249, Ionic Strength varied	paste("1000 K", "", phantom()^{ paste(phantom() + phantom()) }, "", "", ", 3 ", "", mu, , , , "M BL1249")
40.9499	0	3	1000	NA	IonS	1000.3	1000.3.IonS	9.75	34.65	6.29998	31.1999	0	3 uM Bl1249, Ionic Strength varied	paste("1000 K", "", phantom()^{ paste(phantom() + phantom()) }, "", "", ", 3 ", "", mu, , , , "M BL1249")
41.2499	2	3	1000	NA	IonS	1000.3	1000.3.IonS	9.75	34.65	6.59998	31.4999	0.00123839	3 uM Bl1249, Ionic Strength varied	paste("1000 K", "", phantom()^{ paste(phantom() + phantom()) }, "", "", ", 3 ", "", mu, , , , "M BL1249")
41.5499	0	3	1000	NA	IonS	1000.3	1000.3.IonS	9.75	34.65	6.89998	31.7999	0	3 uM Bl1249, Ionic Strength varied	paste("1000 K", "", phantom()^{ paste(phantom() + phantom()) }, "", "", ", 3 ", "", mu, , , , "M BL1249")
41.8499	0	3	1000	NA	IonS	1000.3	1000.3.IonS	9.75	34.65	7.19998	32.0999	0	3 uM Bl1249, Ionic Strength varied	paste("1000 K", "", phantom()^{ paste(phantom() + phantom()) }, "", "", ", 3 ", "", mu, , , , "M BL1249")
42.1499	1	3	1000	NA	IonS	1000.3	1000.3.IonS	9.75	34.65	7.49998	32.3999	0.000619195	3 uM Bl1249, Ionic Strength varied	paste("1000 K", "", phantom()^{ paste(phantom() + phantom()) }, "", "", ", 3 ", "", mu, , , , "M BL1249")
42.4499	1	3	1000	NA	IonS	1000.3	1000.3.IonS	9.75	34.65	7.79998	32.6999	0.000619195	3 uM Bl1249, Ionic Strength varied	paste("1000 K", "", phantom()^{ paste(phantom() + phantom()) }, "", "", ", 3 ", "", mu, , , , "M BL1249")
42.7499	0	3	1000	NA	IonS	1000.3	1000.3.IonS	9.75	34.65	8.09998	32.9999	0	3 uM Bl1249, Ionic Strength varied	paste("1000 K", "", phantom()^{ paste(phantom() + phantom()) }, "", "", ", 3 ", "", mu, , , , "M BL1249")
43.0499	0	3	1000	NA	IonS	1000.3	1000.3.IonS	9.75	34.65	8.39998	33.2999	0	3 uM Bl1249, Ionic Strength varied	paste("1000 K", "", phantom()^{ paste(phantom() + phantom()) }, "", "", ", 3 ", "", mu, , , , "M BL1249")
43.3499	0	3	1000	NA	IonS	1000.3	1000.3.IonS	9.75	34.65	8.69998	33.5999	0	3 uM Bl1249, Ionic Strength varied	paste("1000 K", "", phantom()^{ paste(phantom() + phantom()) }, "", "", ", 3 ", "", mu, , , , "M BL1249")
43.6499	0	3	1000	NA	IonS	1000.3	1000.3.IonS	9.75	34.65	8.99998	33.8999	0	3 uM Bl1249, Ionic Strength varied	paste("1000 K", "", phantom()^{ paste(phantom() + phantom()) }, "", "", ", 3 ", "", mu, , , , "M BL1249")
43.9499	0	3	1000	NA	IonS	1000.3	1000.3.IonS	9.75	34.65	9.29998	34.1999	0	3 uM Bl1249, Ionic Strength varied	paste("1000 K", "", phantom()^{ paste(phantom() + phantom()) }, "", "", ", 3 ", "", mu, , , , "M BL1249")
44.2499	0	3	1000	NA	IonS	1000.3	1000.3.IonS	9.75	34.65	9.59998	34.4999	0	3 uM Bl1249, Ionic Strength varied	paste("1000 K", "", phantom()^{ paste(phantom() + phantom()) }, "", "", ", 3 ", "", mu, , , , "M BL1249")
44.5499	0	3	1000	NA	IonS	1000.3	1000.3.IonS	9.75	34.65	9.89997	34.7999	0	3 uM Bl1249, Ionic Strength varied	paste("1000 K", "", phantom()^{ paste(phantom() + phantom()) }, "", "", ", 3 ", "", mu, , , , "M BL1249")
44.8499	0	3	1000	NA	IonS	1000.3	1000.3.IonS	9.75	34.65	10.2	35.0999	0	3 uM Bl1249, Ionic Strength varied	paste("1000 K", "", phantom()^{ paste(phantom() + phantom()) }, "", "", ", 3 ", "", mu, , , , "M BL1249")
45.1499	0	3	1000	NA	IonS	1000.3	1000.3.IonS	9.75	34.65	10.5	35.3999	0	3 uM Bl1249, Ionic Strength varied	paste("1000 K", "", phantom()^{ paste(phantom() + phantom()) }, "", "", ", 3 ", "", mu, , , , "M BL1249")
45.4499	0	3	1000	NA	IonS	1000.3	1000.3.IonS	9.75	34.65	10.8	35.6999	0	3 uM Bl1249, Ionic Strength varied	paste("1000 K", "", phantom()^{ paste(phantom() + phantom()) }, "", "", ", 3 ", "", mu, , , , "M BL1249")
45.7499	0	3	1000	NA	IonS	1000.3	1000.3.IonS	9.75	34.65	11.1	35.9999	0	3 uM Bl1249, Ionic Strength varied	paste("1000 K", "", phantom()^{ paste(phantom() + phantom()) }, "", "", ", 3 ", "", mu, , , , "M BL1249")
46.0499	0	3	1000	NA	IonS	1000.3	1000.3.IonS	9.75	34.65	11.4	36.2999	0	3 uM Bl1249, Ionic Strength varied	paste("1000 K", "", phantom()^{ paste(phantom() + phantom()) }, "", "", ", 3 ", "", mu, , , , "M BL1249")
46.3499	0	3	1000	NA	IonS	1000.3	1000.3.IonS	9.75	34.65	11.7	36.5999	0	3 uM Bl1249, Ionic Strength varied	paste("1000 K", "", phantom()^{ paste(phantom() + phantom()) }, "", "", ", 3 ", "", mu, , , , "M BL1249")
46.6499	0	3	1000	NA	IonS	1000.3	1000.3.IonS	9.75	34.65	12	36.8999	0	3 uM Bl1249, Ionic Strength varied	paste("1000 K", "", phantom()^{ paste(phantom() + phantom()) }, "", "", ", 3 ", "", mu, , , , "M BL1249")
46.9499	1	3	1000	NA	IonS	1000.3	1000.3.IonS	9.75	34.65	12.3	37.1999	0.000619195	3 uM Bl1249, Ionic Strength varied	paste("1000 K", "", phantom()^{ paste(phantom() + phantom()) }, "", "", ", 3 ", "", mu, , , , "M BL1249")
47.2499	0	3	1000	NA	IonS	1000.3	1000.3.IonS	9.75	34.65	12.6	37.4999	0	3 uM Bl1249, Ionic Strength varied	paste("1000 K", "", phantom()^{ paste(phantom() + phantom()) }, "", "", ", 3 ", "", mu, , , , "M BL1249")
47.5499	0	3	1000	NA	IonS	1000.3	1000.3.IonS	9.75	34.65	12.9	37.7999	0	3 uM Bl1249, Ionic Strength varied	paste("1000 K", "", phantom()^{ paste(phantom() + phantom()) }, "", "", ", 3 ", "", mu, , , , "M BL1249")
47.8499	0	3	1000	NA	IonS	1000.3	1000.3.IonS	9.75	34.65	13.2	38.0999	0	3 uM Bl1249, Ionic Strength varied	paste("1000 K", "", phantom()^{ paste(phantom() + phantom()) }, "", "", ", 3 ", "", mu, , , , "M BL1249")
48.1499	1	3	1000	NA	IonS	1000.3	1000.3.IonS	9.75	34.65	13.5	38.3999	0.000619195	3 uM Bl1249, Ionic Strength varied	paste("1000 K", "", phantom()^{ paste(phantom() + phantom()) }, "", "", ", 3 ", "", mu, , , , "M BL1249")
48.4499	0	3	1000	NA	IonS	1000.3	1000.3.IonS	9.75	34.65	13.8	38.6999	0	3 uM Bl1249, Ionic Strength varied	paste("1000 K", "", phantom()^{ paste(phantom() + phantom()) }, "", "", ", 3 ", "", mu, , , , "M BL1249")
48.7499	0	3	1000	NA	IonS	1000.3	1000.3.IonS	9.75	34.65	14.1	38.9999	0	3 uM Bl1249, Ionic Strength varied	paste("1000 K", "", phantom()^{ paste(phantom() + phantom()) }, "", "", ", 3 ", "", mu, , , , "M BL1249")
49.0499	0	3	1000	NA	IonS	1000.3	1000.3.IonS	9.75	34.65	14.4	39.2999	0	3 uM Bl1249, Ionic Strength varied	paste("1000 K", "", phantom()^{ paste(phantom() + phantom()) }, "", "", ", 3 ", "", mu, , , , "M BL1249")
49.3499	0	3	1000	NA	IonS	1000.3	1000.3.IonS	9.75	34.65	14.7	39.5999	0	3 uM Bl1249, Ionic Strength varied	paste("1000 K", "", phantom()^{ paste(phantom() + phantom()) }, "", "", ", 3 ", "", mu, , , , "M BL1249")
49.6499	0	3	1000	NA	IonS	1000.3	1000.3.IonS	9.75	34.65	15	39.8999	0	3 uM Bl1249, Ionic Strength varied	paste("1000 K", "", phantom()^{ paste(phantom() + phantom()) }, "", "", ", 3 ", "", mu, , , , "M BL1249")
49.9499	0	3	1000	NA	IonS	1000.3	1000.3.IonS	9.75	34.65	15.3	40.1999	0	3 uM Bl1249, Ionic Strength varied	paste("1000 K", "", phantom()^{ paste(phantom() + phantom()) }, "", "", ", 3 ", "", mu, , , , "M BL1249")
50.2499	0	3	1000	NA	IonS	1000.3	1000.3.IonS	9.75	34.65	15.6	40.4999	0	3 uM Bl1249, Ionic Strength varied	paste("1000 K", "", phantom()^{ paste(phantom() + phantom()) }, "", "", ", 3 ", "", mu, , , , "M BL1249")
50.5499	0	3	1000	NA	IonS	1000.3	1000.3.IonS	9.75	34.65	15.9	40.7999	0	3 uM Bl1249, Ionic Strength varied	paste("1000 K", "", phantom()^{ paste(phantom() + phantom()) }, "", "", ", 3 ", "", mu, , , , "M BL1249")
50.8499	0	3	1000	NA	IonS	1000.3	1000.3.IonS	9.75	34.65	16.2	41.0999	0	3 uM Bl1249, Ionic Strength varied	paste("1000 K", "", phantom()^{ paste(phantom() + phantom()) }, "", "", ", 3 ", "", mu, , , , "M BL1249")
51.1499	0	3	1000	NA	IonS	1000.3	1000.3.IonS	9.75	34.65	16.5	41.3999	0	3 uM Bl1249, Ionic Strength varied	paste("1000 K", "", phantom()^{ paste(phantom() + phantom()) }, "", "", ", 3 ", "", mu, , , , "M BL1249")
51.4499	0	3	1000	NA	IonS	1000.3	1000.3.IonS	9.75	34.65	16.8	41.6999	0	3 uM Bl1249, Ionic Strength varied	paste("1000 K", "", phantom()^{ paste(phantom() + phantom()) }, "", "", ", 3 ", "", mu, , , , "M BL1249")
51.7499	0	3	1000	NA	IonS	1000.3	1000.3.IonS	9.75	34.65	17.1	41.9999	0	3 uM Bl1249, Ionic Strength varied	paste("1000 K", "", phantom()^{ paste(phantom() + phantom()) }, "", "", ", 3 ", "", mu, , , , "M BL1249")
52.0499	0	3	1000	NA	IonS	1000.3	1000.3.IonS	9.75	34.65	17.4	42.2999	0	3 uM Bl1249, Ionic Strength varied	paste("1000 K", "", phantom()^{ paste(phantom() + phantom()) }, "", "", ", 3 ", "", mu, , , , "M BL1249")
52.3499	0	3	1000	NA	IonS	1000.3	1000.3.IonS	9.75	34.65	17.7	42.5999	0	3 uM Bl1249, Ionic Strength varied	paste("1000 K", "", phantom()^{ paste(phantom() + phantom()) }, "", "", ", 3 ", "", mu, , , , "M BL1249")
52.6499	0	3	1000	NA	IonS	1000.3	1000.3.IonS	9.75	34.65	18	42.8999	0	3 uM Bl1249, Ionic Strength varied	paste("1000 K", "", phantom()^{ paste(phantom() + phantom()) }, "", "", ", 3 ", "", mu, , , , "M BL1249")
52.9499	0	3	1000	NA	IonS	1000.3	1000.3.IonS	9.75	34.65	18.3	43.1999	0	3 uM Bl1249, Ionic Strength varied	paste("1000 K", "", phantom()^{ paste(phantom() + phantom()) }, "", "", ", 3 ", "", mu, , , , "M BL1249")
53.2499	1	3	1000	NA	IonS	1000.3	1000.3.IonS	9.75	34.65	18.6	43.4999	0.000619195	3 uM Bl1249, Ionic Strength varied	paste("1000 K", "", phantom()^{ paste(phantom() + phantom()) }, "", "", ", 3 ", "", mu, , , , "M BL1249")
53.5499	1	3	1000	NA	IonS	1000.3	1000.3.IonS	9.75	34.65	18.9	43.7999	0.000619195	3 uM Bl1249, Ionic Strength varied	paste("1000 K", "", phantom()^{ paste(phantom() + phantom()) }, "", "", ", 3 ", "", mu, , , , "M BL1249")
53.8499	0	3	1000	NA	IonS	1000.3	1000.3.IonS	9.75	34.65	19.2	44.0999	0	3 uM Bl1249, Ionic Strength varied	paste("1000 K", "", phantom()^{ paste(phantom() + phantom()) }, "", "", ", 3 ", "", mu, , , , "M BL1249")
54.1499	0	3	1000	NA	IonS	1000.3	1000.3.IonS	9.75	34.65	19.5	44.3999	0	3 uM Bl1249, Ionic Strength varied	paste("1000 K", "", phantom()^{ paste(phantom() + phantom()) }, "", "", ", 3 ", "", mu, , , , "M BL1249")
54.4499	0	3	1000	NA	IonS	1000.3	1000.3.IonS	9.75	34.65	19.7999	44.6999	0	3 uM Bl1249, Ionic Strength varied	paste("1000 K", "", phantom()^{ paste(phantom() + phantom()) }, "", "", ", 3 ", "", mu, , , , "M BL1249")
54.7499	0	3	1000	NA	IonS	1000.3	1000.3.IonS	9.75	34.65	20.0999	44.9999	0	3 uM Bl1249, Ionic Strength varied	paste("1000 K", "", phantom()^{ paste(phantom() + phantom()) }, "", "", ", 3 ", "", mu, , , , "M BL1249")
55.0499	0	3	1000	NA	IonS	1000.3	1000.3.IonS	9.75	34.65	20.3999	45.2999	0	3 uM Bl1249, Ionic Strength varied	paste("1000 K", "", phantom()^{ paste(phantom() + phantom()) }, "", "", ", 3 ", "", mu, , , , "M BL1249")
55.3499	0	3	1000	NA	IonS	1000.3	1000.3.IonS	9.75	34.65	20.6999	45.5999	0	3 uM Bl1249, Ionic Strength varied	paste("1000 K", "", phantom()^{ paste(phantom() + phantom()) }, "", "", ", 3 ", "", mu, , , , "M BL1249")
55.6499	0	3	1000	NA	IonS	1000.3	1000.3.IonS	9.75	34.65	20.9999	45.8999	0	3 uM Bl1249, Ionic Strength varied	paste("1000 K", "", phantom()^{ paste(phantom() + phantom()) }, "", "", ", 3 ", "", mu, , , , "M BL1249")
55.9499	0	3	1000	NA	IonS	1000.3	1000.3.IonS	9.75	34.65	21.2999	46.1999	0	3 uM Bl1249, Ionic Strength varied	paste("1000 K", "", phantom()^{ paste(phantom() + phantom()) }, "", "", ", 3 ", "", mu, , , , "M BL1249")
56.2499	0	3	1000	NA	IonS	1000.3	1000.3.IonS	9.75	34.65	21.5999	46.4999	0	3 uM Bl1249, Ionic Strength varied	paste("1000 K", "", phantom()^{ paste(phantom() + phantom()) }, "", "", ", 3 ", "", mu, , , , "M BL1249")
56.5499	0	3	1000	NA	IonS	1000.3	1000.3.IonS	9.75	34.65	21.8999	46.7999	0	3 uM Bl1249, Ionic Strength varied	paste("1000 K", "", phantom()^{ paste(phantom() + phantom()) }, "", "", ", 3 ", "", mu, , , , "M BL1249")
56.8499	1	3	1000	NA	IonS	1000.3	1000.3.IonS	9.75	34.65	22.1999	47.0999	0.000619195	3 uM Bl1249, Ionic Strength varied	paste("1000 K", "", phantom()^{ paste(phantom() + phantom()) }, "", "", ", 3 ", "", mu, , , , "M BL1249")
57.1499	0	3	1000	NA	IonS	1000.3	1000.3.IonS	9.75	34.65	22.4999	47.3999	0	3 uM Bl1249, Ionic Strength varied	paste("1000 K", "", phantom()^{ paste(phantom() + phantom()) }, "", "", ", 3 ", "", mu, , , , "M BL1249")
57.4499	1	3	1000	NA	IonS	1000.3	1000.3.IonS	9.75	34.65	22.7999	47.6999	0.000619195	3 uM Bl1249, Ionic Strength varied	paste("1000 K", "", phantom()^{ paste(phantom() + phantom()) }, "", "", ", 3 ", "", mu, , , , "M BL1249")
7.95	1	0	120	100	BL1249	120	120.0.BL1249	11.85	47.2499	-39.2999	-3.9	0.00144928	Fixed 120 mM K+, Addition of BL1249	paste("120 K", "", phantom()^{ paste(phantom() + phantom()) }, "", "")
8.25	8	0	120	100	BL1249	120	120.0.BL1249	11.85	47.2499	-38.9999	-3.6	0.0115942	Fixed 120 mM K+, Addition of BL1249	paste("120 K", "", phantom()^{ paste(phantom() + phantom()) }, "", "")
8.55	37	0	120	100	BL1249	120	120.0.BL1249	11.85	47.2499	-38.6999	-3.3	0.0536232	Fixed 120 mM K+, Addition of BL1249	paste("120 K", "", phantom()^{ paste(phantom() + phantom()) }, "", "")
8.85	74	0	120	100	BL1249	120	120.0.BL1249	11.85	47.2499	-38.3999	-3	0.107246	Fixed 120 mM K+, Addition of BL1249	paste("120 K", "", phantom()^{ paste(phantom() + phantom()) }, "", "")
9.15	158	0	120	100	BL1249	120	120.0.BL1249	11.85	47.2499	-38.0999	-2.7	0.228986	Fixed 120 mM K+, Addition of BL1249	paste("120 K", "", phantom()^{ paste(phantom() + phantom()) }, "", "")
9.45	325	0	120	100	BL1249	120	120.0.BL1249	11.85	47.2499	-37.7999	-2.4	0.471014	Fixed 120 mM K+, Addition of BL1249	paste("120 K", "", phantom()^{ paste(phantom() + phantom()) }, "", "")
9.75	560	0	120	100	BL1249	120	120.0.BL1249	11.85	47.2499	-37.4999	-2.1	0.811594	Fixed 120 mM K+, Addition of BL1249	paste("120 K", "", phantom()^{ paste(phantom() + phantom()) }, "", "")
10.05	806	0	120	100	BL1249	120	120.0.BL1249	11.85	47.2499	-37.1999	-1.8	1.16812	Fixed 120 mM K+, Addition of BL1249	paste("120 K", "", phantom()^{ paste(phantom() + phantom()) }, "", "")
10.35	1107	0	120	100	BL1249	120	120.0.BL1249	11.85	47.2499	-36.8999	-1.5	1.60435	Fixed 120 mM K+, Addition of BL1249	paste("120 K", "", phantom()^{ paste(phantom() + phantom()) }, "", "")
10.65	1309	0	120	100	BL1249	120	120.0.BL1249	11.85	47.2499	-36.5999	-1.2	1.8971	Fixed 120 mM K+, Addition of BL1249	paste("120 K", "", phantom()^{ paste(phantom() + phantom()) }, "", "")
10.95	1482	0	120	100	BL1249	120	120.0.BL1249	11.85	47.2499	-36.2999	-0.900001	2.14783	Fixed 120 mM K+, Addition of BL1249	paste("120 K", "", phantom()^{ paste(phantom() + phantom()) }, "", "")
11.25	1707	0	120	100	BL1249	120	120.0.BL1249	11.85	47.2499	-35.9999	-0.6	2.47391	Fixed 120 mM K+, Addition of BL1249	paste("120 K", "", phantom()^{ paste(phantom() + phantom()) }, "", "")
11.55	1800	0	120	100	BL1249	120	120.0.BL1249	11.85	47.2499	-35.6999	-0.3	2.6087	Fixed 120 mM K+, Addition of BL1249	paste("120 K", "", phantom()^{ paste(phantom() + phantom()) }, "", "")
11.85	1836	0	120	100	BL1249	120	120.0.BL1249	11.85	47.2499	-35.3999	0	2.66087	Fixed 120 mM K+, Addition of BL1249	paste("120 K", "", phantom()^{ paste(phantom() + phantom()) }, "", "")
12.15	1817	0	120	100	BL1249	120	120.0.BL1249	11.85	47.2499	-35.0999	0.3	2.63333	Fixed 120 mM K+, Addition of BL1249	paste("120 K", "", phantom()^{ paste(phantom() + phantom()) }, "", "")
12.45	1680	0	120	100	BL1249	120	120.0.BL1249	11.85	47.2499	-34.7999	0.6	2.43478	Fixed 120 mM K+, Addition of BL1249	paste("120 K", "", phantom()^{ paste(phantom() + phantom()) }, "", "")
12.75	1550	0	120	100	BL1249	120	120.0.BL1249	11.85	47.2499	-34.4999	0.900001	2.24638	Fixed 120 mM K+, Addition of BL1249	paste("120 K", "", phantom()^{ paste(phantom() + phantom()) }, "", "")
13.05	1472	0	120	100	BL1249	120	120.0.BL1249	11.85	47.2499	-34.1999	1.2	2.13333	Fixed 120 mM K+, Addition of BL1249	paste("120 K", "", phantom()^{ paste(phantom() + phantom()) }, "", "")
13.35	1301	0	120	100	BL1249	120	120.0.BL1249	11.85	47.2499	-33.8999	1.5	1.88551	Fixed 120 mM K+, Addition of BL1249	paste("120 K", "", phantom()^{ paste(phantom() + phantom()) }, "", "")
13.65	1040	0	120	100	BL1249	120	120.0.BL1249	11.85	47.2499	-33.5999	1.8	1.50725	Fixed 120 mM K+, Addition of BL1249	paste("120 K", "", phantom()^{ paste(phantom() + phantom()) }, "", "")
13.95	839	0	120	100	BL1249	120	120.0.BL1249	11.85	47.2499	-33.2999	2.1	1.21594	Fixed 120 mM K+, Addition of BL1249	paste("120 K", "", phantom()^{ paste(phantom() + phantom()) }, "", "")
14.25	671	0	120	100	BL1249	120	120.0.BL1249	11.85	47.2499	-32.9999	2.4	0.972464	Fixed 120 mM K+, Addition of BL1249	paste("120 K", "", phantom()^{ paste(phantom() + phantom()) }, "", "")
14.55	551	0	120	100	BL1249	120	120.0.BL1249	11.85	47.2499	-32.6999	2.7	0.798551	Fixed 120 mM K+, Addition of BL1249	paste("120 K", "", phantom()^{ paste(phantom() + phantom()) }, "", "")
14.85	421	0	120	100	BL1249	120	120.0.BL1249	11.85	47.2499	-32.3999	3	0.610145	Fixed 120 mM K+, Addition of BL1249	paste("120 K", "", phantom()^{ paste(phantom() + phantom()) }, "", "")
15.15	379	0	120	100	BL1249	120	120.0.BL1249	11.85	47.2499	-32.0999	3.3	0.549275	Fixed 120 mM K+, Addition of BL1249	paste("120 K", "", phantom()^{ paste(phantom() + phantom()) }, "", "")
15.45	294	0	120	100	BL1249	120	120.0.BL1249	11.85	47.2499	-31.7999	3.6	0.426087	Fixed 120 mM K+, Addition of BL1249	paste("120 K", "", phantom()^{ paste(phantom() + phantom()) }, "", "")
15.75	262	0	120	100	BL1249	120	120.0.BL1249	11.85	47.2499	-31.4999	3.9	0.37971	Fixed 120 mM K+, Addition of BL1249	paste("120 K", "", phantom()^{ paste(phantom() + phantom()) }, "", "")
16.05	194	0	120	100	BL1249	120	120.0.BL1249	11.85	47.2499	-31.1999	4.2	0.281159	Fixed 120 mM K+, Addition of BL1249	paste("120 K", "", phantom()^{ paste(phantom() + phantom()) }, "", "")
16.35	172	0	120	100	BL1249	120	120.0.BL1249	11.85	47.2499	-30.8999	4.5	0.249275	Fixed 120 mM K+, Addition of BL1249	paste("120 K", "", phantom()^{ paste(phantom() + phantom()) }, "", "")
16.65	129	0	120	100	BL1249	120	120.0.BL1249	11.85	47.2499	-30.5999	4.8	0.186957	Fixed 120 mM K+, Addition of BL1249	paste("120 K", "", phantom()^{ paste(phantom() + phantom()) }, "", "")
16.95	120	0	120	100	BL1249	120	120.0.BL1249	11.85	47.2499	-30.2999	5.1	0.173913	Fixed 120 mM K+, Addition of BL1249	paste("120 K", "", phantom()^{ paste(phantom() + phantom()) }, "", "")
17.25	120	0	120	100	BL1249	120	120.0.BL1249	11.85	47.2499	-29.9999	5.4	0.173913	Fixed 120 mM K+, Addition of BL1249	paste("120 K", "", phantom()^{ paste(phantom() + phantom()) }, "", "")
17.55	106	0	120	100	BL1249	120	120.0.BL1249	11.85	47.2499	-29.6999	5.7	0.153623	Fixed 120 mM K+, Addition of BL1249	paste("120 K", "", phantom()^{ paste(phantom() + phantom()) }, "", "")
17.85	79	0	120	100	BL1249	120	120.0.BL1249	11.85	47.2499	-29.3999	6	0.114493	Fixed 120 mM K+, Addition of BL1249	paste("120 K", "", phantom()^{ paste(phantom() + phantom()) }, "", "")
18.15	89	0	120	100	BL1249	120	120.0.BL1249	11.85	47.2499	-29.0999	6.3	0.128986	Fixed 120 mM K+, Addition of BL1249	paste("120 K", "", phantom()^{ paste(phantom() + phantom()) }, "", "")
18.45	91	0	120	100	BL1249	120	120.0.BL1249	11.85	47.2499	-28.7999	6.6	0.131884	Fixed 120 mM K+, Addition of BL1249	paste("120 K", "", phantom()^{ paste(phantom() + phantom()) }, "", "")
18.75	80	0	120	100	BL1249	120	120.0.BL1249	11.85	47.2499	-28.4999	6.9	0.115942	Fixed 120 mM K+, Addition of BL1249	paste("120 K", "", phantom()^{ paste(phantom() + phantom()) }, "", "")
19.05	77	0	120	100	BL1249	120	120.0.BL1249	11.85	47.2499	-28.1999	7.2	0.111594	Fixed 120 mM K+, Addition of BL1249	paste("120 K", "", phantom()^{ paste(phantom() + phantom()) }, "", "")
19.35	86	0	120	100	BL1249	120	120.0.BL1249	11.85	47.2499	-27.8999	7.49999	0.124638	Fixed 120 mM K+, Addition of BL1249	paste("120 K", "", phantom()^{ paste(phantom() + phantom()) }, "", "")
19.65	82	0	120	100	BL1249	120	120.0.BL1249	11.85	47.2499	-27.5999	7.79999	0.118841	Fixed 120 mM K+, Addition of BL1249	paste("120 K", "", phantom()^{ paste(phantom() + phantom()) }, "", "")
19.95	84	0	120	100	BL1249	120	120.0.BL1249	11.85	47.2499	-27.2999	8.09999	0.121739	Fixed 120 mM K+, Addition of BL1249	paste("120 K", "", phantom()^{ paste(phantom() + phantom()) }, "", "")
20.25	89	0	120	100	BL1249	120	120.0.BL1249	11.85	47.2499	-26.9999	8.39999	0.128986	Fixed 120 mM K+, Addition of BL1249	paste("120 K", "", phantom()^{ paste(phantom() + phantom()) }, "", "")
20.55	93	0	120	100	BL1249	120	120.0.BL1249	11.85	47.2499	-26.6999	8.69999	0.134783	Fixed 120 mM K+, Addition of BL1249	paste("120 K", "", phantom()^{ paste(phantom() + phantom()) }, "", "")
20.85	76	0	120	100	BL1249	120	120.0.BL1249	11.85	47.2499	-26.3999	8.99999	0.110145	Fixed 120 mM K+, Addition of BL1249	paste("120 K", "", phantom()^{ paste(phantom() + phantom()) }, "", "")
21.15	86	0	120	100	BL1249	120	120.0.BL1249	11.85	47.2499	-26.0999	9.29999	0.124638	Fixed 120 mM K+, Addition of BL1249	paste("120 K", "", phantom()^{ paste(phantom() + phantom()) }, "", "")
21.45	76	0	120	100	BL1249	120	120.0.BL1249	11.85	47.2499	-25.7999	9.59999	0.110145	Fixed 120 mM K+, Addition of BL1249	paste("120 K", "", phantom()^{ paste(phantom() + phantom()) }, "", "")
21.75	77	0	120	100	BL1249	120	120.0.BL1249	11.85	47.2499	-25.4999	9.89999	0.111594	Fixed 120 mM K+, Addition of BL1249	paste("120 K", "", phantom()^{ paste(phantom() + phantom()) }, "", "")
22.05	84	0	120	100	BL1249	120	120.0.BL1249	11.85	47.2499	-25.1999	10.2	0.121739	Fixed 120 mM K+, Addition of BL1249	paste("120 K", "", phantom()^{ paste(phantom() + phantom()) }, "", "")
22.35	78	0	120	100	BL1249	120	120.0.BL1249	11.85	47.2499	-24.8999	10.5	0.113043	Fixed 120 mM K+, Addition of BL1249	paste("120 K", "", phantom()^{ paste(phantom() + phantom()) }, "", "")
22.65	101	0	120	100	BL1249	120	120.0.BL1249	11.85	47.2499	-24.5999	10.8	0.146377	Fixed 120 mM K+, Addition of BL1249	paste("120 K", "", phantom()^{ paste(phantom() + phantom()) }, "", "")
22.95	71	0	120	100	BL1249	120	120.0.BL1249	11.85	47.2499	-24.2999	11.1	0.102899	Fixed 120 mM K+, Addition of BL1249	paste("120 K", "", phantom()^{ paste(phantom() + phantom()) }, "", "")
23.25	98	0	120	100	BL1249	120	120.0.BL1249	11.85	47.2499	-23.9999	11.4	0.142029	Fixed 120 mM K+, Addition of BL1249	paste("120 K", "", phantom()^{ paste(phantom() + phantom()) }, "", "")
23.55	81	0	120	100	BL1249	120	120.0.BL1249	11.85	47.2499	-23.6999	11.7	0.117391	Fixed 120 mM K+, Addition of BL1249	paste("120 K", "", phantom()^{ paste(phantom() + phantom()) }, "", "")
23.85	79	0	120	100	BL1249	120	120.0.BL1249	11.85	47.2499	-23.3999	12	0.114493	Fixed 120 mM K+, Addition of BL1249	paste("120 K", "", phantom()^{ paste(phantom() + phantom()) }, "", "")
24.15	79	0	120	100	BL1249	120	120.0.BL1249	11.85	47.2499	-23.0999	12.3	0.114493	Fixed 120 mM K+, Addition of BL1249	paste("120 K", "", phantom()^{ paste(phantom() + phantom()) }, "", "")
24.45	75	0	120	100	BL1249	120	120.0.BL1249	11.85	47.2499	-22.7999	12.6	0.108696	Fixed 120 mM K+, Addition of BL1249	paste("120 K", "", phantom()^{ paste(phantom() + phantom()) }, "", "")
24.75	68	0	120	100	BL1249	120	120.0.BL1249	11.85	47.2499	-22.4999	12.9	0.0985507	Fixed 120 mM K+, Addition of BL1249	paste("120 K", "", phantom()^{ paste(phantom() + phantom()) }, "", "")
25.05	84	0	120	100	BL1249	120	120.0.BL1249	11.85	47.2499	-22.1999	13.2	0.121739	Fixed 120 mM K+, Addition of BL1249	paste("120 K", "", phantom()^{ paste(phantom() + phantom()) }, "", "")
25.35	73	0	120	100	BL1249	120	120.0.BL1249	11.85	47.2499	-21.8999	13.5	0.105797	Fixed 120 mM K+, Addition of BL1249	paste("120 K", "", phantom()^{ paste(phantom() + phantom()) }, "", "")
25.65	69	0	120	100	BL1249	120	120.0.BL1249	11.85	47.2499	-21.5999	13.8	0.1	Fixed 120 mM K+, Addition of BL1249	paste("120 K", "", phantom()^{ paste(phantom() + phantom()) }, "", "")
25.95	79	0	120	100	BL1249	120	120.0.BL1249	11.85	47.2499	-21.2999	14.1	0.114493	Fixed 120 mM K+, Addition of BL1249	paste("120 K", "", phantom()^{ paste(phantom() + phantom()) }, "", "")
26.25	78	0	120	100	BL1249	120	120.0.BL1249	11.85	47.2499	-20.9999	14.4	0.113043	Fixed 120 mM K+, Addition of BL1249	paste("120 K", "", phantom()^{ paste(phantom() + phantom()) }, "", "")
26.55	74	0	120	100	BL1249	120	120.0.BL1249	11.85	47.2499	-20.6999	14.7	0.107246	Fixed 120 mM K+, Addition of BL1249	paste("120 K", "", phantom()^{ paste(phantom() + phantom()) }, "", "")
26.85	85	0	120	100	BL1249	120	120.0.BL1249	11.85	47.2499	-20.4	15	0.123188	Fixed 120 mM K+, Addition of BL1249	paste("120 K", "", phantom()^{ paste(phantom() + phantom()) }, "", "")
27.15	88	0	120	100	BL1249	120	120.0.BL1249	11.85	47.2499	-20.1	15.3	0.127536	Fixed 120 mM K+, Addition of BL1249	paste("120 K", "", phantom()^{ paste(phantom() + phantom()) }, "", "")
27.45	69	0	120	100	BL1249	120	120.0.BL1249	11.85	47.2499	-19.8	15.6	0.1	Fixed 120 mM K+, Addition of BL1249	paste("120 K", "", phantom()^{ paste(phantom() + phantom()) }, "", "")
27.75	77	0	120	100	BL1249	120	120.0.BL1249	11.85	47.2499	-19.5	15.9	0.111594	Fixed 120 mM K+, Addition of BL1249	paste("120 K", "", phantom()^{ paste(phantom() + phantom()) }, "", "")
28.05	80	0	120	100	BL1249	120	120.0.BL1249	11.85	47.2499	-19.2	16.2	0.115942	Fixed 120 mM K+, Addition of BL1249	paste("120 K", "", phantom()^{ paste(phantom() + phantom()) }, "", "")
28.35	78	0	120	100	BL1249	120	120.0.BL1249	11.85	47.2499	-18.9	16.5	0.113043	Fixed 120 mM K+, Addition of BL1249	paste("120 K", "", phantom()^{ paste(phantom() + phantom()) }, "", "")
28.65	83	0	120	100	BL1249	120	120.0.BL1249	11.85	47.2499	-18.6	16.8	0.12029	Fixed 120 mM K+, Addition of BL1249	paste("120 K", "", phantom()^{ paste(phantom() + phantom()) }, "", "")
28.95	91	0	120	100	BL1249	120	120.0.BL1249	11.85	47.2499	-18.3	17.1	0.131884	Fixed 120 mM K+, Addition of BL1249	paste("120 K", "", phantom()^{ paste(phantom() + phantom()) }, "", "")
29.25	75	0	120	100	BL1249	120	120.0.BL1249	11.85	47.2499	-18	17.4	0.108696	Fixed 120 mM K+, Addition of BL1249	paste("120 K", "", phantom()^{ paste(phantom() + phantom()) }, "", "")
29.55	88	0	120	100	BL1249	120	120.0.BL1249	11.85	47.2499	-17.7	17.7	0.127536	Fixed 120 mM K+, Addition of BL1249	paste("120 K", "", phantom()^{ paste(phantom() + phantom()) }, "", "")
29.85	84	0	120	100	BL1249	120	120.0.BL1249	11.85	47.2499	-17.4	18	0.121739	Fixed 120 mM K+, Addition of BL1249	paste("120 K", "", phantom()^{ paste(phantom() + phantom()) }, "", "")
30.15	85	0	120	100	BL1249	120	120.0.BL1249	11.85	47.2499	-17.1	18.3	0.123188	Fixed 120 mM K+, Addition of BL1249	paste("120 K", "", phantom()^{ paste(phantom() + phantom()) }, "", "")
30.45	80	0	120	100	BL1249	120	120.0.BL1249	11.85	47.2499	-16.8	18.6	0.115942	Fixed 120 mM K+, Addition of BL1249	paste("120 K", "", phantom()^{ paste(phantom() + phantom()) }, "", "")
30.75	96	0	120	100	BL1249	120	120.0.BL1249	11.85	47.2499	-16.5	18.9	0.13913	Fixed 120 mM K+, Addition of BL1249	paste("120 K", "", phantom()^{ paste(phantom() + phantom()) }, "", "")
31.05	92	0	120	100	BL1249	120	120.0.BL1249	11.85	47.2499	-16.2	19.2	0.133333	Fixed 120 mM K+, Addition of BL1249	paste("120 K", "", phantom()^{ paste(phantom() + phantom()) }, "", "")
31.35	98	0	120	100	BL1249	120	120.0.BL1249	11.85	47.2499	-15.9	19.5	0.142029	Fixed 120 mM K+, Addition of BL1249	paste("120 K", "", phantom()^{ paste(phantom() + phantom()) }, "", "")
31.65	105	0	120	100	BL1249	120	120.0.BL1249	11.85	47.2499	-15.6	19.8	0.152174	Fixed 120 mM K+, Addition of BL1249	paste("120 K", "", phantom()^{ paste(phantom() + phantom()) }, "", "")
31.95	99	0	120	100	BL1249	120	120.0.BL1249	11.85	47.2499	-15.3	20.1	0.143478	Fixed 120 mM K+, Addition of BL1249	paste("120 K", "", phantom()^{ paste(phantom() + phantom()) }, "", "")
32.25	109	0	120	100	BL1249	120	120.0.BL1249	11.85	47.2499	-15	20.4	0.157971	Fixed 120 mM K+, Addition of BL1249	paste("120 K", "", phantom()^{ paste(phantom() + phantom()) }, "", "")
32.55	82	0	120	100	BL1249	120	120.0.BL1249	11.85	47.2499	-14.7	20.7	0.118841	Fixed 120 mM K+, Addition of BL1249	paste("120 K", "", phantom()^{ paste(phantom() + phantom()) }, "", "")
32.85	94	0	120	100	BL1249	120	120.0.BL1249	11.85	47.2499	-14.4	21	0.136232	Fixed 120 mM K+, Addition of BL1249	paste("120 K", "", phantom()^{ paste(phantom() + phantom()) }, "", "")
33.15	109	0	120	100	BL1249	120	120.0.BL1249	11.85	47.2499	-14.1	21.3	0.157971	Fixed 120 mM K+, Addition of BL1249	paste("120 K", "", phantom()^{ paste(phantom() + phantom()) }, "", "")
33.45	118	0	120	100	BL1249	120	120.0.BL1249	11.85	47.2499	-13.8	21.6	0.171014	Fixed 120 mM K+, Addition of BL1249	paste("120 K", "", phantom()^{ paste(phantom() + phantom()) }, "", "")
33.75	110	0	120	100	BL1249	120	120.0.BL1249	11.85	47.2499	-13.5	21.9	0.15942	Fixed 120 mM K+, Addition of BL1249	paste("120 K", "", phantom()^{ paste(phantom() + phantom()) }, "", "")
34.05	104	0	120	100	BL1249	120	120.0.BL1249	11.85	47.2499	-13.2	22.2	0.150725	Fixed 120 mM K+, Addition of BL1249	paste("120 K", "", phantom()^{ paste(phantom() + phantom()) }, "", "")
34.35	85	0	120	100	BL1249	120	120.0.BL1249	11.85	47.2499	-12.9	22.5	0.123188	Fixed 120 mM K+, Addition of BL1249	paste("120 K", "", phantom()^{ paste(phantom() + phantom()) }, "", "")
34.65	146	0	120	100	BL1249	120	120.0.BL1249	11.85	47.2499	-12.6	22.8	0.211594	Fixed 120 mM K+, Addition of BL1249	paste("120 K", "", phantom()^{ paste(phantom() + phantom()) }, "", "")
34.95	105	0	120	100	BL1249	120	120.0.BL1249	11.85	47.2499	-12.3	23.1	0.152174	Fixed 120 mM K+, Addition of BL1249	paste("120 K", "", phantom()^{ paste(phantom() + phantom()) }, "", "")
35.25	130	0	120	100	BL1249	120	120.0.BL1249	11.85	47.2499	-12	23.4	0.188406	Fixed 120 mM K+, Addition of BL1249	paste("120 K", "", phantom()^{ paste(phantom() + phantom()) }, "", "")
35.55	123	0	120	100	BL1249	120	120.0.BL1249	11.85	47.2499	-11.7	23.7	0.178261	Fixed 120 mM K+, Addition of BL1249	paste("120 K", "", phantom()^{ paste(phantom() + phantom()) }, "", "")
35.85	152	0	120	100	BL1249	120	120.0.BL1249	11.85	47.2499	-11.4	24	0.22029	Fixed 120 mM K+, Addition of BL1249	paste("120 K", "", phantom()^{ paste(phantom() + phantom()) }, "", "")
36.15	159	0	120	100	BL1249	120	120.0.BL1249	11.85	47.2499	-11.1	24.3	0.230435	Fixed 120 mM K+, Addition of BL1249	paste("120 K", "", phantom()^{ paste(phantom() + phantom()) }, "", "")
36.45	163	0	120	100	BL1249	120	120.0.BL1249	11.85	47.2499	-10.8	24.6	0.236232	Fixed 120 mM K+, Addition of BL1249	paste("120 K", "", phantom()^{ paste(phantom() + phantom()) }, "", "")
36.75	160	0	120	100	BL1249	120	120.0.BL1249	11.85	47.2499	-10.5	24.9	0.231884	Fixed 120 mM K+, Addition of BL1249	paste("120 K", "", phantom()^{ paste(phantom() + phantom()) }, "", "")
37.05	164	0	120	100	BL1249	120	120.0.BL1249	11.85	47.2499	-10.2	25.2	0.237681	Fixed 120 mM K+, Addition of BL1249	paste("120 K", "", phantom()^{ paste(phantom() + phantom()) }, "", "")
37.35	166	0	120	100	BL1249	120	120.0.BL1249	11.85	47.2499	-9.89997	25.5	0.24058	Fixed 120 mM K+, Addition of BL1249	paste("120 K", "", phantom()^{ paste(phantom() + phantom()) }, "", "")
37.65	193	0	120	100	BL1249	120	120.0.BL1249	11.85	47.2499	-9.59998	25.7999	0.27971	Fixed 120 mM K+, Addition of BL1249	paste("120 K", "", phantom()^{ paste(phantom() + phantom()) }, "", "")
37.95	160	0	120	100	BL1249	120	120.0.BL1249	11.85	47.2499	-9.29998	26.0999	0.231884	Fixed 120 mM K+, Addition of BL1249	paste("120 K", "", phantom()^{ paste(phantom() + phantom()) }, "", "")
38.25	188	0	120	100	BL1249	120	120.0.BL1249	11.85	47.2499	-8.99998	26.3999	0.272464	Fixed 120 mM K+, Addition of BL1249	paste("120 K", "", phantom()^{ paste(phantom() + phantom()) }, "", "")
38.5499	209	0	120	100	BL1249	120	120.0.BL1249	11.85	47.2499	-8.69998	26.6999	0.302899	Fixed 120 mM K+, Addition of BL1249	paste("120 K", "", phantom()^{ paste(phantom() + phantom()) }, "", "")
38.8499	213	0	120	100	BL1249	120	120.0.BL1249	11.85	47.2499	-8.39998	26.9999	0.308696	Fixed 120 mM K+, Addition of BL1249	paste("120 K", "", phantom()^{ paste(phantom() + phantom()) }, "", "")
39.1499	238	0	120	100	BL1249	120	120.0.BL1249	11.85	47.2499	-8.09998	27.2999	0.344928	Fixed 120 mM K+, Addition of BL1249	paste("120 K", "", phantom()^{ paste(phantom() + phantom()) }, "", "")
39.4499	218	0	120	100	BL1249	120	120.0.BL1249	11.85	47.2499	-7.79998	27.5999	0.315942	Fixed 120 mM K+, Addition of BL1249	paste("120 K", "", phantom()^{ paste(phantom() + phantom()) }, "", "")
39.7499	248	0	120	100	BL1249	120	120.0.BL1249	11.85	47.2499	-7.49998	27.8999	0.35942	Fixed 120 mM K+, Addition of BL1249	paste("120 K", "", phantom()^{ paste(phantom() + phantom()) }, "", "")
40.0499	253	0	120	100	BL1249	120	120.0.BL1249	11.85	47.2499	-7.19998	28.1999	0.366667	Fixed 120 mM K+, Addition of BL1249	paste("120 K", "", phantom()^{ paste(phantom() + phantom()) }, "", "")
40.3499	279	0	120	100	BL1249	120	120.0.BL1249	11.85	47.2499	-6.89998	28.4999	0.404348	Fixed 120 mM K+, Addition of BL1249	paste("120 K", "", phantom()^{ paste(phantom() + phantom()) }, "", "")
40.6499	302	0	120	100	BL1249	120	120.0.BL1249	11.85	47.2499	-6.59998	28.7999	0.437681	Fixed 120 mM K+, Addition of BL1249	paste("120 K", "", phantom()^{ paste(phantom() + phantom()) }, "", "")
40.9499	324	0	120	100	BL1249	120	120.0.BL1249	11.85	47.2499	-6.29998	29.0999	0.469565	Fixed 120 mM K+, Addition of BL1249	paste("120 K", "", phantom()^{ paste(phantom() + phantom()) }, "", "")
41.2499	284	0	120	100	BL1249	120	120.0.BL1249	11.85	47.2499	-5.99998	29.3999	0.411594	Fixed 120 mM K+, Addition of BL1249	paste("120 K", "", phantom()^{ paste(phantom() + phantom()) }, "", "")
41.5499	318	0	120	100	BL1249	120	120.0.BL1249	11.85	47.2499	-5.69999	29.6999	0.46087	Fixed 120 mM K+, Addition of BL1249	paste("120 K", "", phantom()^{ paste(phantom() + phantom()) }, "", "")
41.8499	357	0	120	100	BL1249	120	120.0.BL1249	11.85	47.2499	-5.39999	29.9999	0.517391	Fixed 120 mM K+, Addition of BL1249	paste("120 K", "", phantom()^{ paste(phantom() + phantom()) }, "", "")
42.1499	374	0	120	100	BL1249	120	120.0.BL1249	11.85	47.2499	-5.09999	30.2999	0.542029	Fixed 120 mM K+, Addition of BL1249	paste("120 K", "", phantom()^{ paste(phantom() + phantom()) }, "", "")
42.4499	376	0	120	100	BL1249	120	120.0.BL1249	11.85	47.2499	-4.79999	30.5999	0.544928	Fixed 120 mM K+, Addition of BL1249	paste("120 K", "", phantom()^{ paste(phantom() + phantom()) }, "", "")
42.7499	438	0	120	100	BL1249	120	120.0.BL1249	11.85	47.2499	-4.49999	30.8999	0.634783	Fixed 120 mM K+, Addition of BL1249	paste("120 K", "", phantom()^{ paste(phantom() + phantom()) }, "", "")
43.0499	419	0	120	100	BL1249	120	120.0.BL1249	11.85	47.2499	-4.19999	31.1999	0.607246	Fixed 120 mM K+, Addition of BL1249	paste("120 K", "", phantom()^{ paste(phantom() + phantom()) }, "", "")
43.3499	500	0	120	100	BL1249	120	120.0.BL1249	11.85	47.2499	-3.89999	31.4999	0.724638	Fixed 120 mM K+, Addition of BL1249	paste("120 K", "", phantom()^{ paste(phantom() + phantom()) }, "", "")
43.6499	491	0	120	100	BL1249	120	120.0.BL1249	11.85	47.2499	-3.59999	31.7999	0.711594	Fixed 120 mM K+, Addition of BL1249	paste("120 K", "", phantom()^{ paste(phantom() + phantom()) }, "", "")
43.9499	469	0	120	100	BL1249	120	120.0.BL1249	11.85	47.2499	-3.29999	32.0999	0.67971	Fixed 120 mM K+, Addition of BL1249	paste("120 K", "", phantom()^{ paste(phantom() + phantom()) }, "", "")
44.2499	541	0	120	100	BL1249	120	120.0.BL1249	11.85	47.2499	-2.99999	32.3999	0.784058	Fixed 120 mM K+, Addition of BL1249	paste("120 K", "", phantom()^{ paste(phantom() + phantom()) }, "", "")
44.5499	556	0	120	100	BL1249	120	120.0.BL1249	11.85	47.2499	-2.69999	32.6999	0.805797	Fixed 120 mM K+, Addition of BL1249	paste("120 K", "", phantom()^{ paste(phantom() + phantom()) }, "", "")
44.8499	567	0	120	100	BL1249	120	120.0.BL1249	11.85	47.2499	-2.39999	32.9999	0.821739	Fixed 120 mM K+, Addition of BL1249	paste("120 K", "", phantom()^{ paste(phantom() + phantom()) }, "", "")
45.1499	587	0	120	100	BL1249	120	120.0.BL1249	11.85	47.2499	-2.09999	33.2999	0.850725	Fixed 120 mM K+, Addition of BL1249	paste("120 K", "", phantom()^{ paste(phantom() + phantom()) }, "", "")
45.4499	661	0	120	100	BL1249	120	120.0.BL1249	11.85	47.2499	-1.8	33.5999	0.957971	Fixed 120 mM K+, Addition of BL1249	paste("120 K", "", phantom()^{ paste(phantom() + phantom()) }, "", "")
45.7499	657	0	120	100	BL1249	120	120.0.BL1249	11.85	47.2499	-1.5	33.8999	0.952174	Fixed 120 mM K+, Addition of BL1249	paste("120 K", "", phantom()^{ paste(phantom() + phantom()) }, "", "")
46.0499	679	0	120	100	BL1249	120	120.0.BL1249	11.85	47.2499	-1.2	34.1999	0.984058	Fixed 120 mM K+, Addition of BL1249	paste("120 K", "", phantom()^{ paste(phantom() + phantom()) }, "", "")
46.3499	684	0	120	100	BL1249	120	120.0.BL1249	11.85	47.2499	-0.899998	34.4999	0.991304	Fixed 120 mM K+, Addition of BL1249	paste("120 K", "", phantom()^{ paste(phantom() + phantom()) }, "", "")
46.6499	658	0	120	100	BL1249	120	120.0.BL1249	11.85	47.2499	-0.599998	34.7999	0.953623	Fixed 120 mM K+, Addition of BL1249	paste("120 K", "", phantom()^{ paste(phantom() + phantom()) }, "", "")
46.9499	637	0	120	100	BL1249	120	120.0.BL1249	11.85	47.2499	-0.299999	35.0999	0.923188	Fixed 120 mM K+, Addition of BL1249	paste("120 K", "", phantom()^{ paste(phantom() + phantom()) }, "", "")
47.2499	690	0	120	100	BL1249	120	120.0.BL1249	11.85	47.2499	0	35.3999	1	Fixed 120 mM K+, Addition of BL1249	paste("120 K", "", phantom()^{ paste(phantom() + phantom()) }, "", "")
47.5499	656	0	120	100	BL1249	120	120.0.BL1249	11.85	47.2499	0.299999	35.6999	0.950725	Fixed 120 mM K+, Addition of BL1249	paste("120 K", "", phantom()^{ paste(phantom() + phantom()) }, "", "")
47.8499	640	0	120	100	BL1249	120	120.0.BL1249	11.85	47.2499	0.599998	35.9999	0.927536	Fixed 120 mM K+, Addition of BL1249	paste("120 K", "", phantom()^{ paste(phantom() + phantom()) }, "", "")
48.1499	497	0	120	100	BL1249	120	120.0.BL1249	11.85	47.2499	0.899998	36.2999	0.72029	Fixed 120 mM K+, Addition of BL1249	paste("120 K", "", phantom()^{ paste(phantom() + phantom()) }, "", "")
48.4499	515	0	120	100	BL1249	120	120.0.BL1249	11.85	47.2499	1.2	36.5999	0.746377	Fixed 120 mM K+, Addition of BL1249	paste("120 K", "", phantom()^{ paste(phantom() + phantom()) }, "", "")
48.7499	456	0	120	100	BL1249	120	120.0.BL1249	11.85	47.2499	1.5	36.8999	0.66087	Fixed 120 mM K+, Addition of BL1249	paste("120 K", "", phantom()^{ paste(phantom() + phantom()) }, "", "")
49.0499	381	0	120	100	BL1249	120	120.0.BL1249	11.85	47.2499	1.8	37.1999	0.552174	Fixed 120 mM K+, Addition of BL1249	paste("120 K", "", phantom()^{ paste(phantom() + phantom()) }, "", "")
49.3499	393	0	120	100	BL1249	120	120.0.BL1249	11.85	47.2499	2.09999	37.4999	0.569565	Fixed 120 mM K+, Addition of BL1249	paste("120 K", "", phantom()^{ paste(phantom() + phantom()) }, "", "")
49.6499	273	0	120	100	BL1249	120	120.0.BL1249	11.85	47.2499	2.39999	37.7999	0.395652	Fixed 120 mM K+, Addition of BL1249	paste("120 K", "", phantom()^{ paste(phantom() + phantom()) }, "", "")
49.9499	247	0	120	100	BL1249	120	120.0.BL1249	11.85	47.2499	2.69999	38.0999	0.357971	Fixed 120 mM K+, Addition of BL1249	paste("120 K", "", phantom()^{ paste(phantom() + phantom()) }, "", "")
50.2499	225	0	120	100	BL1249	120	120.0.BL1249	11.85	47.2499	2.99999	38.3999	0.326087	Fixed 120 mM K+, Addition of BL1249	paste("120 K", "", phantom()^{ paste(phantom() + phantom()) }, "", "")
50.5499	180	0	120	100	BL1249	120	120.0.BL1249	11.85	47.2499	3.29999	38.6999	0.26087	Fixed 120 mM K+, Addition of BL1249	paste("120 K", "", phantom()^{ paste(phantom() + phantom()) }, "", "")
50.8499	140	0	120	100	BL1249	120	120.0.BL1249	11.85	47.2499	3.59999	38.9999	0.202899	Fixed 120 mM K+, Addition of BL1249	paste("120 K", "", phantom()^{ paste(phantom() + phantom()) }, "", "")
51.1499	127	0	120	100	BL1249	120	120.0.BL1249	11.85	47.2499	3.89999	39.2999	0.184058	Fixed 120 mM K+, Addition of BL1249	paste("120 K", "", phantom()^{ paste(phantom() + phantom()) }, "", "")
51.4499	70	0	120	100	BL1249	120	120.0.BL1249	11.85	47.2499	4.19999	39.5999	0.101449	Fixed 120 mM K+, Addition of BL1249	paste("120 K", "", phantom()^{ paste(phantom() + phantom()) }, "", "")
51.7499	68	0	120	100	BL1249	120	120.0.BL1249	11.85	47.2499	4.49999	39.8999	0.0985507	Fixed 120 mM K+, Addition of BL1249	paste("120 K", "", phantom()^{ paste(phantom() + phantom()) }, "", "")
52.0499	43	0	120	100	BL1249	120	120.0.BL1249	11.85	47.2499	4.79999	40.1999	0.0623188	Fixed 120 mM K+, Addition of BL1249	paste("120 K", "", phantom()^{ paste(phantom() + phantom()) }, "", "")
52.3499	40	0	120	100	BL1249	120	120.0.BL1249	11.85	47.2499	5.09999	40.4999	0.057971	Fixed 120 mM K+, Addition of BL1249	paste("120 K", "", phantom()^{ paste(phantom() + phantom()) }, "", "")
52.6499	28	0	120	100	BL1249	120	120.0.BL1249	11.85	47.2499	5.39999	40.7999	0.0405797	Fixed 120 mM K+, Addition of BL1249	paste("120 K", "", phantom()^{ paste(phantom() + phantom()) }, "", "")
52.9499	21	0	120	100	BL1249	120	120.0.BL1249	11.85	47.2499	5.69999	41.0999	0.0304348	Fixed 120 mM K+, Addition of BL1249	paste("120 K", "", phantom()^{ paste(phantom() + phantom()) }, "", "")
53.2499	11	0	120	100	BL1249	120	120.0.BL1249	11.85	47.2499	5.99998	41.3999	0.015942	Fixed 120 mM K+, Addition of BL1249	paste("120 K", "", phantom()^{ paste(phantom() + phantom()) }, "", "")
53.5499	5	0	120	100	BL1249	120	120.0.BL1249	11.85	47.2499	6.29998	41.6999	0.00724638	Fixed 120 mM K+, Addition of BL1249	paste("120 K", "", phantom()^{ paste(phantom() + phantom()) }, "", "")
53.8499	9	0	120	100	BL1249	120	120.0.BL1249	11.85	47.2499	6.59998	41.9999	0.0130435	Fixed 120 mM K+, Addition of BL1249	paste("120 K", "", phantom()^{ paste(phantom() + phantom()) }, "", "")
54.1499	3	0	120	100	BL1249	120	120.0.BL1249	11.85	47.2499	6.89998	42.2999	0.00434783	Fixed 120 mM K+, Addition of BL1249	paste("120 K", "", phantom()^{ paste(phantom() + phantom()) }, "", "")
54.4499	0	0	120	100	BL1249	120	120.0.BL1249	11.85	47.2499	7.19998	42.5999	0	Fixed 120 mM K+, Addition of BL1249	paste("120 K", "", phantom()^{ paste(phantom() + phantom()) }, "", "")
54.7499	0	0	120	100	BL1249	120	120.0.BL1249	11.85	47.2499	7.49998	42.8999	0	Fixed 120 mM K+, Addition of BL1249	paste("120 K", "", phantom()^{ paste(phantom() + phantom()) }, "", "")
55.0499	1	0	120	100	BL1249	120	120.0.BL1249	11.85	47.2499	7.79998	43.1999	0.00144928	Fixed 120 mM K+, Addition of BL1249	paste("120 K", "", phantom()^{ paste(phantom() + phantom()) }, "", "")
55.3499	1	0	120	100	BL1249	120	120.0.BL1249	11.85	47.2499	8.09998	43.4999	0.00144928	Fixed 120 mM K+, Addition of BL1249	paste("120 K", "", phantom()^{ paste(phantom() + phantom()) }, "", "")
55.6499	0	0	120	100	BL1249	120	120.0.BL1249	11.85	47.2499	8.39998	43.7999	0	Fixed 120 mM K+, Addition of BL1249	paste("120 K", "", phantom()^{ paste(phantom() + phantom()) }, "", "")
55.9499	0	0	120	100	BL1249	120	120.0.BL1249	11.85	47.2499	8.69998	44.0999	0	Fixed 120 mM K+, Addition of BL1249	paste("120 K", "", phantom()^{ paste(phantom() + phantom()) }, "", "")
56.2499	0	0	120	100	BL1249	120	120.0.BL1249	11.85	47.2499	8.99998	44.3999	0	Fixed 120 mM K+, Addition of BL1249	paste("120 K", "", phantom()^{ paste(phantom() + phantom()) }, "", "")
56.5499	1	0	120	100	BL1249	120	120.0.BL1249	11.85	47.2499	9.29998	44.6999	0.00144928	Fixed 120 mM K+, Addition of BL1249	paste("120 K", "", phantom()^{ paste(phantom() + phantom()) }, "", "")
10.95	2	3	120	100	BL1249	120.3	120.3.BL1249	13.95	55.0499	-44.0999	-3	0.00135593	Fixed 120 mM K+, Addition of BL1249	paste("120 K", "", phantom()^{ paste(phantom() + phantom()) }, "", "", ", 3 ", "", mu, , , , "M BL1249")
11.25	1	3	120	100	BL1249	120.3	120.3.BL1249	13.95	55.0499	-43.7999	-2.7	0.000677966	Fixed 120 mM K+, Addition of BL1249	paste("120 K", "", phantom()^{ paste(phantom() + phantom()) }, "", "", ", 3 ", "", mu, , , , "M BL1249")
11.55	4	3	120	100	BL1249	120.3	120.3.BL1249	13.95	55.0499	-43.4999	-2.4	0.00271186	Fixed 120 mM K+, Addition of BL1249	paste("120 K", "", phantom()^{ paste(phantom() + phantom()) }, "", "", ", 3 ", "", mu, , , , "M BL1249")
11.85	18	3	120	100	BL1249	120.3	120.3.BL1249	13.95	55.0499	-43.1999	-2.1	0.0122034	Fixed 120 mM K+, Addition of BL1249	paste("120 K", "", phantom()^{ paste(phantom() + phantom()) }, "", "", ", 3 ", "", mu, , , , "M BL1249")
12.15	51	3	120	100	BL1249	120.3	120.3.BL1249	13.95	55.0499	-42.8999	-1.8	0.0345763	Fixed 120 mM K+, Addition of BL1249	paste("120 K", "", phantom()^{ paste(phantom() + phantom()) }, "", "", ", 3 ", "", mu, , , , "M BL1249")
12.45	124	3	120	100	BL1249	120.3	120.3.BL1249	13.95	55.0499	-42.5999	-1.5	0.0840678	Fixed 120 mM K+, Addition of BL1249	paste("120 K", "", phantom()^{ paste(phantom() + phantom()) }, "", "", ", 3 ", "", mu, , , , "M BL1249")
12.75	279	3	120	100	BL1249	120.3	120.3.BL1249	13.95	55.0499	-42.2999	-1.2	0.189153	Fixed 120 mM K+, Addition of BL1249	paste("120 K", "", phantom()^{ paste(phantom() + phantom()) }, "", "", ", 3 ", "", mu, , , , "M BL1249")
13.05	512	3	120	100	BL1249	120.3	120.3.BL1249	13.95	55.0499	-41.9999	-0.900001	0.347119	Fixed 120 mM K+, Addition of BL1249	paste("120 K", "", phantom()^{ paste(phantom() + phantom()) }, "", "", ", 3 ", "", mu, , , , "M BL1249")
13.35	681	3	120	100	BL1249	120.3	120.3.BL1249	13.95	55.0499	-41.6999	-0.6	0.461695	Fixed 120 mM K+, Addition of BL1249	paste("120 K", "", phantom()^{ paste(phantom() + phantom()) }, "", "", ", 3 ", "", mu, , , , "M BL1249")
13.65	930	3	120	100	BL1249	120.3	120.3.BL1249	13.95	55.0499	-41.3999	-0.3	0.630508	Fixed 120 mM K+, Addition of BL1249	paste("120 K", "", phantom()^{ paste(phantom() + phantom()) }, "", "", ", 3 ", "", mu, , , , "M BL1249")
13.95	944	3	120	100	BL1249	120.3	120.3.BL1249	13.95	55.0499	-41.0999	0	0.64	Fixed 120 mM K+, Addition of BL1249	paste("120 K", "", phantom()^{ paste(phantom() + phantom()) }, "", "", ", 3 ", "", mu, , , , "M BL1249")
14.25	923	3	120	100	BL1249	120.3	120.3.BL1249	13.95	55.0499	-40.7999	0.3	0.625763	Fixed 120 mM K+, Addition of BL1249	paste("120 K", "", phantom()^{ paste(phantom() + phantom()) }, "", "", ", 3 ", "", mu, , , , "M BL1249")
14.55	774	3	120	100	BL1249	120.3	120.3.BL1249	13.95	55.0499	-40.4999	0.6	0.524746	Fixed 120 mM K+, Addition of BL1249	paste("120 K", "", phantom()^{ paste(phantom() + phantom()) }, "", "", ", 3 ", "", mu, , , , "M BL1249")
14.85	610	3	120	100	BL1249	120.3	120.3.BL1249	13.95	55.0499	-40.1999	0.900001	0.413559	Fixed 120 mM K+, Addition of BL1249	paste("120 K", "", phantom()^{ paste(phantom() + phantom()) }, "", "", ", 3 ", "", mu, , , , "M BL1249")
15.15	493	3	120	100	BL1249	120.3	120.3.BL1249	13.95	55.0499	-39.8999	1.2	0.334237	Fixed 120 mM K+, Addition of BL1249	paste("120 K", "", phantom()^{ paste(phantom() + phantom()) }, "", "", ", 3 ", "", mu, , , , "M BL1249")
15.45	393	3	120	100	BL1249	120.3	120.3.BL1249	13.95	55.0499	-39.5999	1.5	0.266441	Fixed 120 mM K+, Addition of BL1249	paste("120 K", "", phantom()^{ paste(phantom() + phantom()) }, "", "", ", 3 ", "", mu, , , , "M BL1249")
15.75	280	3	120	100	BL1249	120.3	120.3.BL1249	13.95	55.0499	-39.2999	1.8	0.189831	Fixed 120 mM K+, Addition of BL1249	paste("120 K", "", phantom()^{ paste(phantom() + phantom()) }, "", "", ", 3 ", "", mu, , , , "M BL1249")
16.05	234	3	120	100	BL1249	120.3	120.3.BL1249	13.95	55.0499	-38.9999	2.1	0.158644	Fixed 120 mM K+, Addition of BL1249	paste("120 K", "", phantom()^{ paste(phantom() + phantom()) }, "", "", ", 3 ", "", mu, , , , "M BL1249")
16.35	205	3	120	100	BL1249	120.3	120.3.BL1249	13.95	55.0499	-38.6999	2.4	0.138983	Fixed 120 mM K+, Addition of BL1249	paste("120 K", "", phantom()^{ paste(phantom() + phantom()) }, "", "", ", 3 ", "", mu, , , , "M BL1249")
16.65	224	3	120	100	BL1249	120.3	120.3.BL1249	13.95	55.0499	-38.3999	2.7	0.151864	Fixed 120 mM K+, Addition of BL1249	paste("120 K", "", phantom()^{ paste(phantom() + phantom()) }, "", "", ", 3 ", "", mu, , , , "M BL1249")
16.95	188	3	120	100	BL1249	120.3	120.3.BL1249	13.95	55.0499	-38.0999	3	0.127458	Fixed 120 mM K+, Addition of BL1249	paste("120 K", "", phantom()^{ paste(phantom() + phantom()) }, "", "", ", 3 ", "", mu, , , , "M BL1249")
17.25	152	3	120	100	BL1249	120.3	120.3.BL1249	13.95	55.0499	-37.7999	3.3	0.103051	Fixed 120 mM K+, Addition of BL1249	paste("120 K", "", phantom()^{ paste(phantom() + phantom()) }, "", "", ", 3 ", "", mu, , , , "M BL1249")
17.55	131	3	120	100	BL1249	120.3	120.3.BL1249	13.95	55.0499	-37.4999	3.6	0.0888136	Fixed 120 mM K+, Addition of BL1249	paste("120 K", "", phantom()^{ paste(phantom() + phantom()) }, "", "", ", 3 ", "", mu, , , , "M BL1249")
17.85	124	3	120	100	BL1249	120.3	120.3.BL1249	13.95	55.0499	-37.1999	3.9	0.0840678	Fixed 120 mM K+, Addition of BL1249	paste("120 K", "", phantom()^{ paste(phantom() + phantom()) }, "", "", ", 3 ", "", mu, , , , "M BL1249")
18.15	129	3	120	100	BL1249	120.3	120.3.BL1249	13.95	55.0499	-36.8999	4.2	0.0874576	Fixed 120 mM K+, Addition of BL1249	paste("120 K", "", phantom()^{ paste(phantom() + phantom()) }, "", "", ", 3 ", "", mu, , , , "M BL1249")
18.45	145	3	120	100	BL1249	120.3	120.3.BL1249	13.95	55.0499	-36.5999	4.5	0.0983051	Fixed 120 mM K+, Addition of BL1249	paste("120 K", "", phantom()^{ paste(phantom() + phantom()) }, "", "", ", 3 ", "", mu, , , , "M BL1249")
18.75	114	3	120	100	BL1249	120.3	120.3.BL1249	13.95	55.0499	-36.2999	4.79999	0.0772881	Fixed 120 mM K+, Addition of BL1249	paste("120 K", "", phantom()^{ paste(phantom() + phantom()) }, "", "", ", 3 ", "", mu, , , , "M BL1249")
19.05	109	3	120	100	BL1249	120.3	120.3.BL1249	13.95	55.0499	-35.9999	5.09999	0.0738983	Fixed 120 mM K+, Addition of BL1249	paste("120 K", "", phantom()^{ paste(phantom() + phantom()) }, "", "", ", 3 ", "", mu, , , , "M BL1249")
19.35	124	3	120	100	BL1249	120.3	120.3.BL1249	13.95	55.0499	-35.6999	5.39999	0.0840678	Fixed 120 mM K+, Addition of BL1249	paste("120 K", "", phantom()^{ paste(phantom() + phantom()) }, "", "", ", 3 ", "", mu, , , , "M BL1249")
19.65	142	3	120	100	BL1249	120.3	120.3.BL1249	13.95	55.0499	-35.3999	5.69999	0.0962712	Fixed 120 mM K+, Addition of BL1249	paste("120 K", "", phantom()^{ paste(phantom() + phantom()) }, "", "", ", 3 ", "", mu, , , , "M BL1249")
19.95	102	3	120	100	BL1249	120.3	120.3.BL1249	13.95	55.0499	-35.0999	5.99999	0.0691525	Fixed 120 mM K+, Addition of BL1249	paste("120 K", "", phantom()^{ paste(phantom() + phantom()) }, "", "", ", 3 ", "", mu, , , , "M BL1249")
20.25	124	3	120	100	BL1249	120.3	120.3.BL1249	13.95	55.0499	-34.7999	6.29999	0.0840678	Fixed 120 mM K+, Addition of BL1249	paste("120 K", "", phantom()^{ paste(phantom() + phantom()) }, "", "", ", 3 ", "", mu, , , , "M BL1249")
20.55	119	3	120	100	BL1249	120.3	120.3.BL1249	13.95	55.0499	-34.4999	6.59999	0.080678	Fixed 120 mM K+, Addition of BL1249	paste("120 K", "", phantom()^{ paste(phantom() + phantom()) }, "", "", ", 3 ", "", mu, , , , "M BL1249")
20.85	116	3	120	100	BL1249	120.3	120.3.BL1249	13.95	55.0499	-34.1999	6.89999	0.0786441	Fixed 120 mM K+, Addition of BL1249	paste("120 K", "", phantom()^{ paste(phantom() + phantom()) }, "", "", ", 3 ", "", mu, , , , "M BL1249")
21.15	113	3	120	100	BL1249	120.3	120.3.BL1249	13.95	55.0499	-33.8999	7.19999	0.0766102	Fixed 120 mM K+, Addition of BL1249	paste("120 K", "", phantom()^{ paste(phantom() + phantom()) }, "", "", ", 3 ", "", mu, , , , "M BL1249")
21.45	107	3	120	100	BL1249	120.3	120.3.BL1249	13.95	55.0499	-33.5999	7.49999	0.0725424	Fixed 120 mM K+, Addition of BL1249	paste("120 K", "", phantom()^{ paste(phantom() + phantom()) }, "", "", ", 3 ", "", mu, , , , "M BL1249")
21.75	107	3	120	100	BL1249	120.3	120.3.BL1249	13.95	55.0499	-33.2999	7.79999	0.0725424	Fixed 120 mM K+, Addition of BL1249	paste("120 K", "", phantom()^{ paste(phantom() + phantom()) }, "", "", ", 3 ", "", mu, , , , "M BL1249")
22.05	100	3	120	100	BL1249	120.3	120.3.BL1249	13.95	55.0499	-32.9999	8.09999	0.0677966	Fixed 120 mM K+, Addition of BL1249	paste("120 K", "", phantom()^{ paste(phantom() + phantom()) }, "", "", ", 3 ", "", mu, , , , "M BL1249")
22.35	104	3	120	100	BL1249	120.3	120.3.BL1249	13.95	55.0499	-32.6999	8.39999	0.0705085	Fixed 120 mM K+, Addition of BL1249	paste("120 K", "", phantom()^{ paste(phantom() + phantom()) }, "", "", ", 3 ", "", mu, , , , "M BL1249")
22.65	105	3	120	100	BL1249	120.3	120.3.BL1249	13.95	55.0499	-32.3999	8.69998	0.0711864	Fixed 120 mM K+, Addition of BL1249	paste("120 K", "", phantom()^{ paste(phantom() + phantom()) }, "", "", ", 3 ", "", mu, , , , "M BL1249")
22.95	111	3	120	100	BL1249	120.3	120.3.BL1249	13.95	55.0499	-32.0999	8.99998	0.0752542	Fixed 120 mM K+, Addition of BL1249	paste("120 K", "", phantom()^{ paste(phantom() + phantom()) }, "", "", ", 3 ", "", mu, , , , "M BL1249")
23.25	103	3	120	100	BL1249	120.3	120.3.BL1249	13.95	55.0499	-31.7999	9.29998	0.0698305	Fixed 120 mM K+, Addition of BL1249	paste("120 K", "", phantom()^{ paste(phantom() + phantom()) }, "", "", ", 3 ", "", mu, , , , "M BL1249")
23.55	94	3	120	100	BL1249	120.3	120.3.BL1249	13.95	55.0499	-31.4999	9.59998	0.0637288	Fixed 120 mM K+, Addition of BL1249	paste("120 K", "", phantom()^{ paste(phantom() + phantom()) }, "", "", ", 3 ", "", mu, , , , "M BL1249")
23.85	124	3	120	100	BL1249	120.3	120.3.BL1249	13.95	55.0499	-31.1999	9.89998	0.0840678	Fixed 120 mM K+, Addition of BL1249	paste("120 K", "", phantom()^{ paste(phantom() + phantom()) }, "", "", ", 3 ", "", mu, , , , "M BL1249")
24.15	103	3	120	100	BL1249	120.3	120.3.BL1249	13.95	55.0499	-30.8999	10.2	0.0698305	Fixed 120 mM K+, Addition of BL1249	paste("120 K", "", phantom()^{ paste(phantom() + phantom()) }, "", "", ", 3 ", "", mu, , , , "M BL1249")
24.45	86	3	120	100	BL1249	120.3	120.3.BL1249	13.95	55.0499	-30.5999	10.5	0.0583051	Fixed 120 mM K+, Addition of BL1249	paste("120 K", "", phantom()^{ paste(phantom() + phantom()) }, "", "", ", 3 ", "", mu, , , , "M BL1249")
24.75	94	3	120	100	BL1249	120.3	120.3.BL1249	13.95	55.0499	-30.2999	10.8	0.0637288	Fixed 120 mM K+, Addition of BL1249	paste("120 K", "", phantom()^{ paste(phantom() + phantom()) }, "", "", ", 3 ", "", mu, , , , "M BL1249")
25.05	94	3	120	100	BL1249	120.3	120.3.BL1249	13.95	55.0499	-29.9999	11.1	0.0637288	Fixed 120 mM K+, Addition of BL1249	paste("120 K", "", phantom()^{ paste(phantom() + phantom()) }, "", "", ", 3 ", "", mu, , , , "M BL1249")
25.35	92	3	120	100	BL1249	120.3	120.3.BL1249	13.95	55.0499	-29.6999	11.4	0.0623729	Fixed 120 mM K+, Addition of BL1249	paste("120 K", "", phantom()^{ paste(phantom() + phantom()) }, "", "", ", 3 ", "", mu, , , , "M BL1249")
25.65	92	3	120	100	BL1249	120.3	120.3.BL1249	13.95	55.0499	-29.3999	11.7	0.0623729	Fixed 120 mM K+, Addition of BL1249	paste("120 K", "", phantom()^{ paste(phantom() + phantom()) }, "", "", ", 3 ", "", mu, , , , "M BL1249")
25.95	123	3	120	100	BL1249	120.3	120.3.BL1249	13.95	55.0499	-29.0999	12	0.0833898	Fixed 120 mM K+, Addition of BL1249	paste("120 K", "", phantom()^{ paste(phantom() + phantom()) }, "", "", ", 3 ", "", mu, , , , "M BL1249")
26.25	108	3	120	100	BL1249	120.3	120.3.BL1249	13.95	55.0499	-28.7999	12.3	0.0732203	Fixed 120 mM K+, Addition of BL1249	paste("120 K", "", phantom()^{ paste(phantom() + phantom()) }, "", "", ", 3 ", "", mu, , , , "M BL1249")
26.55	113	3	120	100	BL1249	120.3	120.3.BL1249	13.95	55.0499	-28.4999	12.6	0.0766102	Fixed 120 mM K+, Addition of BL1249	paste("120 K", "", phantom()^{ paste(phantom() + phantom()) }, "", "", ", 3 ", "", mu, , , , "M BL1249")
26.85	91	3	120	100	BL1249	120.3	120.3.BL1249	13.95	55.0499	-28.1999	12.9	0.0616949	Fixed 120 mM K+, Addition of BL1249	paste("120 K", "", phantom()^{ paste(phantom() + phantom()) }, "", "", ", 3 ", "", mu, , , , "M BL1249")
27.15	97	3	120	100	BL1249	120.3	120.3.BL1249	13.95	55.0499	-27.8999	13.2	0.0657627	Fixed 120 mM K+, Addition of BL1249	paste("120 K", "", phantom()^{ paste(phantom() + phantom()) }, "", "", ", 3 ", "", mu, , , , "M BL1249")
27.45	95	3	120	100	BL1249	120.3	120.3.BL1249	13.95	55.0499	-27.5999	13.5	0.0644068	Fixed 120 mM K+, Addition of BL1249	paste("120 K", "", phantom()^{ paste(phantom() + phantom()) }, "", "", ", 3 ", "", mu, , , , "M BL1249")
27.75	104	3	120	100	BL1249	120.3	120.3.BL1249	13.95	55.0499	-27.2999	13.8	0.0705085	Fixed 120 mM K+, Addition of BL1249	paste("120 K", "", phantom()^{ paste(phantom() + phantom()) }, "", "", ", 3 ", "", mu, , , , "M BL1249")
28.05	120	3	120	100	BL1249	120.3	120.3.BL1249	13.95	55.0499	-26.9999	14.1	0.0813559	Fixed 120 mM K+, Addition of BL1249	paste("120 K", "", phantom()^{ paste(phantom() + phantom()) }, "", "", ", 3 ", "", mu, , , , "M BL1249")
28.35	97	3	120	100	BL1249	120.3	120.3.BL1249	13.95	55.0499	-26.6999	14.4	0.0657627	Fixed 120 mM K+, Addition of BL1249	paste("120 K", "", phantom()^{ paste(phantom() + phantom()) }, "", "", ", 3 ", "", mu, , , , "M BL1249")
28.65	110	3	120	100	BL1249	120.3	120.3.BL1249	13.95	55.0499	-26.3999	14.7	0.0745763	Fixed 120 mM K+, Addition of BL1249	paste("120 K", "", phantom()^{ paste(phantom() + phantom()) }, "", "", ", 3 ", "", mu, , , , "M BL1249")
28.95	99	3	120	100	BL1249	120.3	120.3.BL1249	13.95	55.0499	-26.0999	15	0.0671186	Fixed 120 mM K+, Addition of BL1249	paste("120 K", "", phantom()^{ paste(phantom() + phantom()) }, "", "", ", 3 ", "", mu, , , , "M BL1249")
29.25	118	3	120	100	BL1249	120.3	120.3.BL1249	13.95	55.0499	-25.7999	15.3	0.08	Fixed 120 mM K+, Addition of BL1249	paste("120 K", "", phantom()^{ paste(phantom() + phantom()) }, "", "", ", 3 ", "", mu, , , , "M BL1249")
29.55	100	3	120	100	BL1249	120.3	120.3.BL1249	13.95	55.0499	-25.4999	15.6	0.0677966	Fixed 120 mM K+, Addition of BL1249	paste("120 K", "", phantom()^{ paste(phantom() + phantom()) }, "", "", ", 3 ", "", mu, , , , "M BL1249")
29.85	97	3	120	100	BL1249	120.3	120.3.BL1249	13.95	55.0499	-25.1999	15.9	0.0657627	Fixed 120 mM K+, Addition of BL1249	paste("120 K", "", phantom()^{ paste(phantom() + phantom()) }, "", "", ", 3 ", "", mu, , , , "M BL1249")
30.15	107	3	120	100	BL1249	120.3	120.3.BL1249	13.95	55.0499	-24.8999	16.2	0.0725424	Fixed 120 mM K+, Addition of BL1249	paste("120 K", "", phantom()^{ paste(phantom() + phantom()) }, "", "", ", 3 ", "", mu, , , , "M BL1249")
30.45	108	3	120	100	BL1249	120.3	120.3.BL1249	13.95	55.0499	-24.5999	16.5	0.0732203	Fixed 120 mM K+, Addition of BL1249	paste("120 K", "", phantom()^{ paste(phantom() + phantom()) }, "", "", ", 3 ", "", mu, , , , "M BL1249")
30.75	104	3	120	100	BL1249	120.3	120.3.BL1249	13.95	55.0499	-24.2999	16.8	0.0705085	Fixed 120 mM K+, Addition of BL1249	paste("120 K", "", phantom()^{ paste(phantom() + phantom()) }, "", "", ", 3 ", "", mu, , , , "M BL1249")
31.05	108	3	120	100	BL1249	120.3	120.3.BL1249	13.95	55.0499	-23.9999	17.1	0.0732203	Fixed 120 mM K+, Addition of BL1249	paste("120 K", "", phantom()^{ paste(phantom() + phantom()) }, "", "", ", 3 ", "", mu, , , , "M BL1249")
31.35	126	3	120	100	BL1249	120.3	120.3.BL1249	13.95	55.0499	-23.6999	17.4	0.0854237	Fixed 120 mM K+, Addition of BL1249	paste("120 K", "", phantom()^{ paste(phantom() + phantom()) }, "", "", ", 3 ", "", mu, , , , "M BL1249")
31.65	118	3	120	100	BL1249	120.3	120.3.BL1249	13.95	55.0499	-23.3999	17.7	0.08	Fixed 120 mM K+, Addition of BL1249	paste("120 K", "", phantom()^{ paste(phantom() + phantom()) }, "", "", ", 3 ", "", mu, , , , "M BL1249")
31.95	106	3	120	100	BL1249	120.3	120.3.BL1249	13.95	55.0499	-23.0999	18	0.0718644	Fixed 120 mM K+, Addition of BL1249	paste("120 K", "", phantom()^{ paste(phantom() + phantom()) }, "", "", ", 3 ", "", mu, , , , "M BL1249")
32.25	99	3	120	100	BL1249	120.3	120.3.BL1249	13.95	55.0499	-22.7999	18.3	0.0671186	Fixed 120 mM K+, Addition of BL1249	paste("120 K", "", phantom()^{ paste(phantom() + phantom()) }, "", "", ", 3 ", "", mu, , , , "M BL1249")
32.55	95	3	120	100	BL1249	120.3	120.3.BL1249	13.95	55.0499	-22.4999	18.6	0.0644068	Fixed 120 mM K+, Addition of BL1249	paste("120 K", "", phantom()^{ paste(phantom() + phantom()) }, "", "", ", 3 ", "", mu, , , , "M BL1249")
32.85	133	3	120	100	BL1249	120.3	120.3.BL1249	13.95	55.0499	-22.1999	18.9	0.0901695	Fixed 120 mM K+, Addition of BL1249	paste("120 K", "", phantom()^{ paste(phantom() + phantom()) }, "", "", ", 3 ", "", mu, , , , "M BL1249")
33.15	118	3	120	100	BL1249	120.3	120.3.BL1249	13.95	55.0499	-21.8999	19.2	0.08	Fixed 120 mM K+, Addition of BL1249	paste("120 K", "", phantom()^{ paste(phantom() + phantom()) }, "", "", ", 3 ", "", mu, , , , "M BL1249")
33.45	105	3	120	100	BL1249	120.3	120.3.BL1249	13.95	55.0499	-21.5999	19.5	0.0711864	Fixed 120 mM K+, Addition of BL1249	paste("120 K", "", phantom()^{ paste(phantom() + phantom()) }, "", "", ", 3 ", "", mu, , , , "M BL1249")
33.75	123	3	120	100	BL1249	120.3	120.3.BL1249	13.95	55.0499	-21.2999	19.8	0.0833898	Fixed 120 mM K+, Addition of BL1249	paste("120 K", "", phantom()^{ paste(phantom() + phantom()) }, "", "", ", 3 ", "", mu, , , , "M BL1249")
34.05	110	3	120	100	BL1249	120.3	120.3.BL1249	13.95	55.0499	-20.9999	20.1	0.0745763	Fixed 120 mM K+, Addition of BL1249	paste("120 K", "", phantom()^{ paste(phantom() + phantom()) }, "", "", ", 3 ", "", mu, , , , "M BL1249")
34.35	109	3	120	100	BL1249	120.3	120.3.BL1249	13.95	55.0499	-20.6999	20.4	0.0738983	Fixed 120 mM K+, Addition of BL1249	paste("120 K", "", phantom()^{ paste(phantom() + phantom()) }, "", "", ", 3 ", "", mu, , , , "M BL1249")
34.65	91	3	120	100	BL1249	120.3	120.3.BL1249	13.95	55.0499	-20.3999	20.7	0.0616949	Fixed 120 mM K+, Addition of BL1249	paste("120 K", "", phantom()^{ paste(phantom() + phantom()) }, "", "", ", 3 ", "", mu, , , , "M BL1249")
34.95	123	3	120	100	BL1249	120.3	120.3.BL1249	13.95	55.0499	-20.0999	21	0.0833898	Fixed 120 mM K+, Addition of BL1249	paste("120 K", "", phantom()^{ paste(phantom() + phantom()) }, "", "", ", 3 ", "", mu, , , , "M BL1249")
35.25	113	3	120	100	BL1249	120.3	120.3.BL1249	13.95	55.0499	-19.7999	21.3	0.0766102	Fixed 120 mM K+, Addition of BL1249	paste("120 K", "", phantom()^{ paste(phantom() + phantom()) }, "", "", ", 3 ", "", mu, , , , "M BL1249")
35.55	107	3	120	100	BL1249	120.3	120.3.BL1249	13.95	55.0499	-19.5	21.6	0.0725424	Fixed 120 mM K+, Addition of BL1249	paste("120 K", "", phantom()^{ paste(phantom() + phantom()) }, "", "", ", 3 ", "", mu, , , , "M BL1249")
35.85	126	3	120	100	BL1249	120.3	120.3.BL1249	13.95	55.0499	-19.2	21.9	0.0854237	Fixed 120 mM K+, Addition of BL1249	paste("120 K", "", phantom()^{ paste(phantom() + phantom()) }, "", "", ", 3 ", "", mu, , , , "M BL1249")
36.15	113	3	120	100	BL1249	120.3	120.3.BL1249	13.95	55.0499	-18.9	22.2	0.0766102	Fixed 120 mM K+, Addition of BL1249	paste("120 K", "", phantom()^{ paste(phantom() + phantom()) }, "", "", ", 3 ", "", mu, , , , "M BL1249")
36.45	106	3	120	100	BL1249	120.3	120.3.BL1249	13.95	55.0499	-18.6	22.5	0.0718644	Fixed 120 mM K+, Addition of BL1249	paste("120 K", "", phantom()^{ paste(phantom() + phantom()) }, "", "", ", 3 ", "", mu, , , , "M BL1249")
36.75	115	3	120	100	BL1249	120.3	120.3.BL1249	13.95	55.0499	-18.3	22.8	0.0779661	Fixed 120 mM K+, Addition of BL1249	paste("120 K", "", phantom()^{ paste(phantom() + phantom()) }, "", "", ", 3 ", "", mu, , , , "M BL1249")
37.05	144	3	120	100	BL1249	120.3	120.3.BL1249	13.95	55.0499	-18	23.1	0.0976271	Fixed 120 mM K+, Addition of BL1249	paste("120 K", "", phantom()^{ paste(phantom() + phantom()) }, "", "", ", 3 ", "", mu, , , , "M BL1249")
37.35	131	3	120	100	BL1249	120.3	120.3.BL1249	13.95	55.0499	-17.7	23.4	0.0888136	Fixed 120 mM K+, Addition of BL1249	paste("120 K", "", phantom()^{ paste(phantom() + phantom()) }, "", "", ", 3 ", "", mu, , , , "M BL1249")
37.65	122	3	120	100	BL1249	120.3	120.3.BL1249	13.95	55.0499	-17.4	23.7	0.0827119	Fixed 120 mM K+, Addition of BL1249	paste("120 K", "", phantom()^{ paste(phantom() + phantom()) }, "", "", ", 3 ", "", mu, , , , "M BL1249")
37.95	133	3	120	100	BL1249	120.3	120.3.BL1249	13.95	55.0499	-17.1	23.9999	0.0901695	Fixed 120 mM K+, Addition of BL1249	paste("120 K", "", phantom()^{ paste(phantom() + phantom()) }, "", "", ", 3 ", "", mu, , , , "M BL1249")
38.25	141	3	120	100	BL1249	120.3	120.3.BL1249	13.95	55.0499	-16.8	24.2999	0.0955932	Fixed 120 mM K+, Addition of BL1249	paste("120 K", "", phantom()^{ paste(phantom() + phantom()) }, "", "", ", 3 ", "", mu, , , , "M BL1249")
38.5499	131	3	120	100	BL1249	120.3	120.3.BL1249	13.95	55.0499	-16.5	24.5999	0.0888136	Fixed 120 mM K+, Addition of BL1249	paste("120 K", "", phantom()^{ paste(phantom() + phantom()) }, "", "", ", 3 ", "", mu, , , , "M BL1249")
38.8499	117	3	120	100	BL1249	120.3	120.3.BL1249	13.95	55.0499	-16.2	24.8999	0.079322	Fixed 120 mM K+, Addition of BL1249	paste("120 K", "", phantom()^{ paste(phantom() + phantom()) }, "", "", ", 3 ", "", mu, , , , "M BL1249")
39.1499	114	3	120	100	BL1249	120.3	120.3.BL1249	13.95	55.0499	-15.9	25.1999	0.0772881	Fixed 120 mM K+, Addition of BL1249	paste("120 K", "", phantom()^{ paste(phantom() + phantom()) }, "", "", ", 3 ", "", mu, , , , "M BL1249")
39.4499	134	3	120	100	BL1249	120.3	120.3.BL1249	13.95	55.0499	-15.6	25.4999	0.0908475	Fixed 120 mM K+, Addition of BL1249	paste("120 K", "", phantom()^{ paste(phantom() + phantom()) }, "", "", ", 3 ", "", mu, , , , "M BL1249")
39.7499	141	3	120	100	BL1249	120.3	120.3.BL1249	13.95	55.0499	-15.3	25.7999	0.0955932	Fixed 120 mM K+, Addition of BL1249	paste("120 K", "", phantom()^{ paste(phantom() + phantom()) }, "", "", ", 3 ", "", mu, , , , "M BL1249")
40.0499	140	3	120	100	BL1249	120.3	120.3.BL1249	13.95	55.0499	-15	26.0999	0.0949153	Fixed 120 mM K+, Addition of BL1249	paste("120 K", "", phantom()^{ paste(phantom() + phantom()) }, "", "", ", 3 ", "", mu, , , , "M BL1249")
40.3499	155	3	120	100	BL1249	120.3	120.3.BL1249	13.95	55.0499	-14.7	26.3999	0.105085	Fixed 120 mM K+, Addition of BL1249	paste("120 K", "", phantom()^{ paste(phantom() + phantom()) }, "", "", ", 3 ", "", mu, , , , "M BL1249")
40.6499	156	3	120	100	BL1249	120.3	120.3.BL1249	13.95	55.0499	-14.4	26.6999	0.105763	Fixed 120 mM K+, Addition of BL1249	paste("120 K", "", phantom()^{ paste(phantom() + phantom()) }, "", "", ", 3 ", "", mu, , , , "M BL1249")
40.9499	139	3	120	100	BL1249	120.3	120.3.BL1249	13.95	55.0499	-14.1	26.9999	0.0942373	Fixed 120 mM K+, Addition of BL1249	paste("120 K", "", phantom()^{ paste(phantom() + phantom()) }, "", "", ", 3 ", "", mu, , , , "M BL1249")
41.2499	156	3	120	100	BL1249	120.3	120.3.BL1249	13.95	55.0499	-13.8	27.2999	0.105763	Fixed 120 mM K+, Addition of BL1249	paste("120 K", "", phantom()^{ paste(phantom() + phantom()) }, "", "", ", 3 ", "", mu, , , , "M BL1249")
41.5499	144	3	120	100	BL1249	120.3	120.3.BL1249	13.95	55.0499	-13.5	27.5999	0.0976271	Fixed 120 mM K+, Addition of BL1249	paste("120 K", "", phantom()^{ paste(phantom() + phantom()) }, "", "", ", 3 ", "", mu, , , , "M BL1249")
41.8499	144	3	120	100	BL1249	120.3	120.3.BL1249	13.95	55.0499	-13.2	27.8999	0.0976271	Fixed 120 mM K+, Addition of BL1249	paste("120 K", "", phantom()^{ paste(phantom() + phantom()) }, "", "", ", 3 ", "", mu, , , , "M BL1249")
42.1499	148	3	120	100	BL1249	120.3	120.3.BL1249	13.95	55.0499	-12.9	28.1999	0.100339	Fixed 120 mM K+, Addition of BL1249	paste("120 K", "", phantom()^{ paste(phantom() + phantom()) }, "", "", ", 3 ", "", mu, , , , "M BL1249")
42.4499	158	3	120	100	BL1249	120.3	120.3.BL1249	13.95	55.0499	-12.6	28.4999	0.107119	Fixed 120 mM K+, Addition of BL1249	paste("120 K", "", phantom()^{ paste(phantom() + phantom()) }, "", "", ", 3 ", "", mu, , , , "M BL1249")
42.7499	172	3	120	100	BL1249	120.3	120.3.BL1249	13.95	55.0499	-12.3	28.7999	0.11661	Fixed 120 mM K+, Addition of BL1249	paste("120 K", "", phantom()^{ paste(phantom() + phantom()) }, "", "", ", 3 ", "", mu, , , , "M BL1249")
43.0499	194	3	120	100	BL1249	120.3	120.3.BL1249	13.95	55.0499	-12	29.0999	0.131525	Fixed 120 mM K+, Addition of BL1249	paste("120 K", "", phantom()^{ paste(phantom() + phantom()) }, "", "", ", 3 ", "", mu, , , , "M BL1249")
43.3499	153	3	120	100	BL1249	120.3	120.3.BL1249	13.95	55.0499	-11.7	29.3999	0.103729	Fixed 120 mM K+, Addition of BL1249	paste("120 K", "", phantom()^{ paste(phantom() + phantom()) }, "", "", ", 3 ", "", mu, , , , "M BL1249")
43.6499	170	3	120	100	BL1249	120.3	120.3.BL1249	13.95	55.0499	-11.4	29.6999	0.115254	Fixed 120 mM K+, Addition of BL1249	paste("120 K", "", phantom()^{ paste(phantom() + phantom()) }, "", "", ", 3 ", "", mu, , , , "M BL1249")
43.9499	159	3	120	100	BL1249	120.3	120.3.BL1249	13.95	55.0499	-11.1	29.9999	0.107797	Fixed 120 mM K+, Addition of BL1249	paste("120 K", "", phantom()^{ paste(phantom() + phantom()) }, "", "", ", 3 ", "", mu, , , , "M BL1249")
44.2499	164	3	120	100	BL1249	120.3	120.3.BL1249	13.95	55.0499	-10.8	30.2999	0.111186	Fixed 120 mM K+, Addition of BL1249	paste("120 K", "", phantom()^{ paste(phantom() + phantom()) }, "", "", ", 3 ", "", mu, , , , "M BL1249")
44.5499	206	3	120	100	BL1249	120.3	120.3.BL1249	13.95	55.0499	-10.5	30.5999	0.139661	Fixed 120 mM K+, Addition of BL1249	paste("120 K", "", phantom()^{ paste(phantom() + phantom()) }, "", "", ", 3 ", "", mu, , , , "M BL1249")
44.8499	179	3	120	100	BL1249	120.3	120.3.BL1249	13.95	55.0499	-10.2	30.8999	0.121356	Fixed 120 mM K+, Addition of BL1249	paste("120 K", "", phantom()^{ paste(phantom() + phantom()) }, "", "", ", 3 ", "", mu, , , , "M BL1249")
45.1499	195	3	120	100	BL1249	120.3	120.3.BL1249	13.95	55.0499	-9.89997	31.1999	0.132203	Fixed 120 mM K+, Addition of BL1249	paste("120 K", "", phantom()^{ paste(phantom() + phantom()) }, "", "", ", 3 ", "", mu, , , , "M BL1249")
45.4499	180	3	120	100	BL1249	120.3	120.3.BL1249	13.95	55.0499	-9.59998	31.4999	0.122034	Fixed 120 mM K+, Addition of BL1249	paste("120 K", "", phantom()^{ paste(phantom() + phantom()) }, "", "", ", 3 ", "", mu, , , , "M BL1249")
45.7499	234	3	120	100	BL1249	120.3	120.3.BL1249	13.95	55.0499	-9.29998	31.7999	0.158644	Fixed 120 mM K+, Addition of BL1249	paste("120 K", "", phantom()^{ paste(phantom() + phantom()) }, "", "", ", 3 ", "", mu, , , , "M BL1249")
46.0499	242	3	120	100	BL1249	120.3	120.3.BL1249	13.95	55.0499	-8.99998	32.0999	0.164068	Fixed 120 mM K+, Addition of BL1249	paste("120 K", "", phantom()^{ paste(phantom() + phantom()) }, "", "", ", 3 ", "", mu, , , , "M BL1249")
46.3499	200	3	120	100	BL1249	120.3	120.3.BL1249	13.95	55.0499	-8.69998	32.3999	0.135593	Fixed 120 mM K+, Addition of BL1249	paste("120 K", "", phantom()^{ paste(phantom() + phantom()) }, "", "", ", 3 ", "", mu, , , , "M BL1249")
46.6499	229	3	120	100	BL1249	120.3	120.3.BL1249	13.95	55.0499	-8.39998	32.6999	0.155254	Fixed 120 mM K+, Addition of BL1249	paste("120 K", "", phantom()^{ paste(phantom() + phantom()) }, "", "", ", 3 ", "", mu, , , , "M BL1249")
46.9499	246	3	120	100	BL1249	120.3	120.3.BL1249	13.95	55.0499	-8.09998	32.9999	0.16678	Fixed 120 mM K+, Addition of BL1249	paste("120 K", "", phantom()^{ paste(phantom() + phantom()) }, "", "", ", 3 ", "", mu, , , , "M BL1249")
47.2499	270	3	120	100	BL1249	120.3	120.3.BL1249	13.95	55.0499	-7.79998	33.2999	0.183051	Fixed 120 mM K+, Addition of BL1249	paste("120 K", "", phantom()^{ paste(phantom() + phantom()) }, "", "", ", 3 ", "", mu, , , , "M BL1249")
47.5499	239	3	120	100	BL1249	120.3	120.3.BL1249	13.95	55.0499	-7.49998	33.5999	0.162034	Fixed 120 mM K+, Addition of BL1249	paste("120 K", "", phantom()^{ paste(phantom() + phantom()) }, "", "", ", 3 ", "", mu, , , , "M BL1249")
47.8499	277	3	120	100	BL1249	120.3	120.3.BL1249	13.95	55.0499	-7.19998	33.8999	0.187797	Fixed 120 mM K+, Addition of BL1249	paste("120 K", "", phantom()^{ paste(phantom() + phantom()) }, "", "", ", 3 ", "", mu, , , , "M BL1249")
48.1499	266	3	120	100	BL1249	120.3	120.3.BL1249	13.95	55.0499	-6.89998	34.1999	0.180339	Fixed 120 mM K+, Addition of BL1249	paste("120 K", "", phantom()^{ paste(phantom() + phantom()) }, "", "", ", 3 ", "", mu, , , , "M BL1249")
48.4499	282	3	120	100	BL1249	120.3	120.3.BL1249	13.95	55.0499	-6.59998	34.4999	0.191186	Fixed 120 mM K+, Addition of BL1249	paste("120 K", "", phantom()^{ paste(phantom() + phantom()) }, "", "", ", 3 ", "", mu, , , , "M BL1249")
48.7499	326	3	120	100	BL1249	120.3	120.3.BL1249	13.95	55.0499	-6.29998	34.7999	0.221017	Fixed 120 mM K+, Addition of BL1249	paste("120 K", "", phantom()^{ paste(phantom() + phantom()) }, "", "", ", 3 ", "", mu, , , , "M BL1249")
49.0499	338	3	120	100	BL1249	120.3	120.3.BL1249	13.95	55.0499	-5.99998	35.0999	0.229153	Fixed 120 mM K+, Addition of BL1249	paste("120 K", "", phantom()^{ paste(phantom() + phantom()) }, "", "", ", 3 ", "", mu, , , , "M BL1249")
49.3499	312	3	120	100	BL1249	120.3	120.3.BL1249	13.95	55.0499	-5.69999	35.3999	0.211525	Fixed 120 mM K+, Addition of BL1249	paste("120 K", "", phantom()^{ paste(phantom() + phantom()) }, "", "", ", 3 ", "", mu, , , , "M BL1249")
49.6499	398	3	120	100	BL1249	120.3	120.3.BL1249	13.95	55.0499	-5.39999	35.6999	0.269831	Fixed 120 mM K+, Addition of BL1249	paste("120 K", "", phantom()^{ paste(phantom() + phantom()) }, "", "", ", 3 ", "", mu, , , , "M BL1249")
49.9499	380	3	120	100	BL1249	120.3	120.3.BL1249	13.95	55.0499	-5.09999	35.9999	0.257627	Fixed 120 mM K+, Addition of BL1249	paste("120 K", "", phantom()^{ paste(phantom() + phantom()) }, "", "", ", 3 ", "", mu, , , , "M BL1249")
50.2499	424	3	120	100	BL1249	120.3	120.3.BL1249	13.95	55.0499	-4.79999	36.2999	0.287458	Fixed 120 mM K+, Addition of BL1249	paste("120 K", "", phantom()^{ paste(phantom() + phantom()) }, "", "", ", 3 ", "", mu, , , , "M BL1249")
50.5499	475	3	120	100	BL1249	120.3	120.3.BL1249	13.95	55.0499	-4.49999	36.5999	0.322034	Fixed 120 mM K+, Addition of BL1249	paste("120 K", "", phantom()^{ paste(phantom() + phantom()) }, "", "", ", 3 ", "", mu, , , , "M BL1249")
50.8499	480	3	120	100	BL1249	120.3	120.3.BL1249	13.95	55.0499	-4.19999	36.8999	0.325424	Fixed 120 mM K+, Addition of BL1249	paste("120 K", "", phantom()^{ paste(phantom() + phantom()) }, "", "", ", 3 ", "", mu, , , , "M BL1249")
51.1499	531	3	120	100	BL1249	120.3	120.3.BL1249	13.95	55.0499	-3.89999	37.1999	0.36	Fixed 120 mM K+, Addition of BL1249	paste("120 K", "", phantom()^{ paste(phantom() + phantom()) }, "", "", ", 3 ", "", mu, , , , "M BL1249")
51.4499	605	3	120	100	BL1249	120.3	120.3.BL1249	13.95	55.0499	-3.59999	37.4999	0.410169	Fixed 120 mM K+, Addition of BL1249	paste("120 K", "", phantom()^{ paste(phantom() + phantom()) }, "", "", ", 3 ", "", mu, , , , "M BL1249")
51.7499	592	3	120	100	BL1249	120.3	120.3.BL1249	13.95	55.0499	-3.29999	37.7999	0.401356	Fixed 120 mM K+, Addition of BL1249	paste("120 K", "", phantom()^{ paste(phantom() + phantom()) }, "", "", ", 3 ", "", mu, , , , "M BL1249")
52.0499	697	3	120	100	BL1249	120.3	120.3.BL1249	13.95	55.0499	-2.99999	38.0999	0.472542	Fixed 120 mM K+, Addition of BL1249	paste("120 K", "", phantom()^{ paste(phantom() + phantom()) }, "", "", ", 3 ", "", mu, , , , "M BL1249")
52.3499	753	3	120	100	BL1249	120.3	120.3.BL1249	13.95	55.0499	-2.69999	38.3999	0.510508	Fixed 120 mM K+, Addition of BL1249	paste("120 K", "", phantom()^{ paste(phantom() + phantom()) }, "", "", ", 3 ", "", mu, , , , "M BL1249")
52.6499	837	3	120	100	BL1249	120.3	120.3.BL1249	13.95	55.0499	-2.39999	38.6999	0.567458	Fixed 120 mM K+, Addition of BL1249	paste("120 K", "", phantom()^{ paste(phantom() + phantom()) }, "", "", ", 3 ", "", mu, , , , "M BL1249")
52.9499	928	3	120	100	BL1249	120.3	120.3.BL1249	13.95	55.0499	-2.09999	38.9999	0.629153	Fixed 120 mM K+, Addition of BL1249	paste("120 K", "", phantom()^{ paste(phantom() + phantom()) }, "", "", ", 3 ", "", mu, , , , "M BL1249")
53.2499	962	3	120	100	BL1249	120.3	120.3.BL1249	13.95	55.0499	-1.8	39.2999	0.652203	Fixed 120 mM K+, Addition of BL1249	paste("120 K", "", phantom()^{ paste(phantom() + phantom()) }, "", "", ", 3 ", "", mu, , , , "M BL1249")
53.5499	1215	3	120	100	BL1249	120.3	120.3.BL1249	13.95	55.0499	-1.5	39.5999	0.823729	Fixed 120 mM K+, Addition of BL1249	paste("120 K", "", phantom()^{ paste(phantom() + phantom()) }, "", "", ", 3 ", "", mu, , , , "M BL1249")
53.8499	1247	3	120	100	BL1249	120.3	120.3.BL1249	13.95	55.0499	-1.2	39.8999	0.845424	Fixed 120 mM K+, Addition of BL1249	paste("120 K", "", phantom()^{ paste(phantom() + phantom()) }, "", "", ", 3 ", "", mu, , , , "M BL1249")
54.1499	1370	3	120	100	BL1249	120.3	120.3.BL1249	13.95	55.0499	-0.899998	40.1999	0.928814	Fixed 120 mM K+, Addition of BL1249	paste("120 K", "", phantom()^{ paste(phantom() + phantom()) }, "", "", ", 3 ", "", mu, , , , "M BL1249")
54.4499	1338	3	120	100	BL1249	120.3	120.3.BL1249	13.95	55.0499	-0.599998	40.4999	0.907119	Fixed 120 mM K+, Addition of BL1249	paste("120 K", "", phantom()^{ paste(phantom() + phantom()) }, "", "", ", 3 ", "", mu, , , , "M BL1249")
54.7499	1453	3	120	100	BL1249	120.3	120.3.BL1249	13.95	55.0499	-0.299999	40.7999	0.985085	Fixed 120 mM K+, Addition of BL1249	paste("120 K", "", phantom()^{ paste(phantom() + phantom()) }, "", "", ", 3 ", "", mu, , , , "M BL1249")
55.0499	1475	3	120	100	BL1249	120.3	120.3.BL1249	13.95	55.0499	0	41.0999	1	Fixed 120 mM K+, Addition of BL1249	paste("120 K", "", phantom()^{ paste(phantom() + phantom()) }, "", "", ", 3 ", "", mu, , , , "M BL1249")
55.3499	1389	3	120	100	BL1249	120.3	120.3.BL1249	13.95	55.0499	0.299999	41.3999	0.941695	Fixed 120 mM K+, Addition of BL1249	paste("120 K", "", phantom()^{ paste(phantom() + phantom()) }, "", "", ", 3 ", "", mu, , , , "M BL1249")
55.6499	1375	3	120	100	BL1249	120.3	120.3.BL1249	13.95	55.0499	0.599998	41.6999	0.932203	Fixed 120 mM K+, Addition of BL1249	paste("120 K", "", phantom()^{ paste(phantom() + phantom()) }, "", "", ", 3 ", "", mu, , , , "M BL1249")
55.9499	1224	3	120	100	BL1249	120.3	120.3.BL1249	13.95	55.0499	0.899998	41.9999	0.829831	Fixed 120 mM K+, Addition of BL1249	paste("120 K", "", phantom()^{ paste(phantom() + phantom()) }, "", "", ", 3 ", "", mu, , , , "M BL1249")
56.2499	1074	3	120	100	BL1249	120.3	120.3.BL1249	13.95	55.0499	1.2	42.2999	0.728136	Fixed 120 mM K+, Addition of BL1249	paste("120 K", "", phantom()^{ paste(phantom() + phantom()) }, "", "", ", 3 ", "", mu, , , , "M BL1249")
56.5499	1002	3	120	100	BL1249	120.3	120.3.BL1249	13.95	55.0499	1.5	42.5999	0.679322	Fixed 120 mM K+, Addition of BL1249	paste("120 K", "", phantom()^{ paste(phantom() + phantom()) }, "", "", ", 3 ", "", mu, , , , "M BL1249")
56.8499	803	3	120	100	BL1249	120.3	120.3.BL1249	13.95	55.0499	1.8	42.8999	0.544407	Fixed 120 mM K+, Addition of BL1249	paste("120 K", "", phantom()^{ paste(phantom() + phantom()) }, "", "", ", 3 ", "", mu, , , , "M BL1249")
57.1499	665	3	120	100	BL1249	120.3	120.3.BL1249	13.95	55.0499	2.09999	43.1999	0.450847	Fixed 120 mM K+, Addition of BL1249	paste("120 K", "", phantom()^{ paste(phantom() + phantom()) }, "", "", ", 3 ", "", mu, , , , "M BL1249")
57.4499	522	3	120	100	BL1249	120.3	120.3.BL1249	13.95	55.0499	2.39999	43.4999	0.353898	Fixed 120 mM K+, Addition of BL1249	paste("120 K", "", phantom()^{ paste(phantom() + phantom()) }, "", "", ", 3 ", "", mu, , , , "M BL1249")
57.7499	384	3	120	100	BL1249	120.3	120.3.BL1249	13.95	55.0499	2.69999	43.7999	0.260339	Fixed 120 mM K+, Addition of BL1249	paste("120 K", "", phantom()^{ paste(phantom() + phantom()) }, "", "", ", 3 ", "", mu, , , , "M BL1249")
58.0499	274	3	120	100	BL1249	120.3	120.3.BL1249	13.95	55.0499	2.99999	44.0999	0.185763	Fixed 120 mM K+, Addition of BL1249	paste("120 K", "", phantom()^{ paste(phantom() + phantom()) }, "", "", ", 3 ", "", mu, , , , "M BL1249")
58.3499	204	3	120	100	BL1249	120.3	120.3.BL1249	13.95	55.0499	3.29999	44.3999	0.138305	Fixed 120 mM K+, Addition of BL1249	paste("120 K", "", phantom()^{ paste(phantom() + phantom()) }, "", "", ", 3 ", "", mu, , , , "M BL1249")
58.6499	126	3	120	100	BL1249	120.3	120.3.BL1249	13.95	55.0499	3.59999	44.6999	0.0854237	Fixed 120 mM K+, Addition of BL1249	paste("120 K", "", phantom()^{ paste(phantom() + phantom()) }, "", "", ", 3 ", "", mu, , , , "M BL1249")
58.9499	110	3	120	100	BL1249	120.3	120.3.BL1249	13.95	55.0499	3.89999	44.9999	0.0745763	Fixed 120 mM K+, Addition of BL1249	paste("120 K", "", phantom()^{ paste(phantom() + phantom()) }, "", "", ", 3 ", "", mu, , , , "M BL1249")
59.2499	64	3	120	100	BL1249	120.3	120.3.BL1249	13.95	55.0499	4.19999	45.2999	0.0433898	Fixed 120 mM K+, Addition of BL1249	paste("120 K", "", phantom()^{ paste(phantom() + phantom()) }, "", "", ", 3 ", "", mu, , , , "M BL1249")
59.5499	45	3	120	100	BL1249	120.3	120.3.BL1249	13.95	55.0499	4.49999	45.5999	0.0305085	Fixed 120 mM K+, Addition of BL1249	paste("120 K", "", phantom()^{ paste(phantom() + phantom()) }, "", "", ", 3 ", "", mu, , , , "M BL1249")
59.8499	31	3	120	100	BL1249	120.3	120.3.BL1249	13.95	55.0499	4.79999	45.8999	0.0210169	Fixed 120 mM K+, Addition of BL1249	paste("120 K", "", phantom()^{ paste(phantom() + phantom()) }, "", "", ", 3 ", "", mu, , , , "M BL1249")
60.1499	16	3	120	100	BL1249	120.3	120.3.BL1249	13.95	55.0499	5.09999	46.1999	0.0108475	Fixed 120 mM K+, Addition of BL1249	paste("120 K", "", phantom()^{ paste(phantom() + phantom()) }, "", "", ", 3 ", "", mu, , , , "M BL1249")
60.4499	10	3	120	100	BL1249	120.3	120.3.BL1249	13.95	55.0499	5.39999	46.4999	0.00677966	Fixed 120 mM K+, Addition of BL1249	paste("120 K", "", phantom()^{ paste(phantom() + phantom()) }, "", "", ", 3 ", "", mu, , , , "M BL1249")
60.7499	10	3	120	100	BL1249	120.3	120.3.BL1249	13.95	55.0499	5.69999	46.7999	0.00677966	Fixed 120 mM K+, Addition of BL1249	paste("120 K", "", phantom()^{ paste(phantom() + phantom()) }, "", "", ", 3 ", "", mu, , , , "M BL1249")
61.0499	3	3	120	100	BL1249	120.3	120.3.BL1249	13.95	55.0499	5.99998	47.0999	0.0020339	Fixed 120 mM K+, Addition of BL1249	paste("120 K", "", phantom()^{ paste(phantom() + phantom()) }, "", "", ", 3 ", "", mu, , , , "M BL1249")
61.3499	3	3	120	100	BL1249	120.3	120.3.BL1249	13.95	55.0499	6.29998	47.3999	0.0020339	Fixed 120 mM K+, Addition of BL1249	paste("120 K", "", phantom()^{ paste(phantom() + phantom()) }, "", "", ", 3 ", "", mu, , , , "M BL1249")
61.6499	1	3	120	100	BL1249	120.3	120.3.BL1249	13.95	55.0499	6.59998	47.6999	0.000677966	Fixed 120 mM K+, Addition of BL1249	paste("120 K", "", phantom()^{ paste(phantom() + phantom()) }, "", "", ", 3 ", "", mu, , , , "M BL1249")
61.9499	1	3	120	100	BL1249	120.3	120.3.BL1249	13.95	55.0499	6.89998	47.9999	0.000677966	Fixed 120 mM K+, Addition of BL1249	paste("120 K", "", phantom()^{ paste(phantom() + phantom()) }, "", "", ", 3 ", "", mu, , , , "M BL1249")
62.2499	1	3	120	100	BL1249	120.3	120.3.BL1249	13.95	55.0499	7.19998	48.2999	0.000677966	Fixed 120 mM K+, Addition of BL1249	paste("120 K", "", phantom()^{ paste(phantom() + phantom()) }, "", "", ", 3 ", "", mu, , , , "M BL1249")
62.5499	2	3	120	100	BL1249	120.3	120.3.BL1249	13.95	55.0499	7.49998	48.5999	0.00135593	Fixed 120 mM K+, Addition of BL1249	paste("120 K", "", phantom()^{ paste(phantom() + phantom()) }, "", "", ", 3 ", "", mu, , , , "M BL1249")
62.8499	0	3	120	100	BL1249	120.3	120.3.BL1249	13.95	55.0499	7.79998	48.8999	0	Fixed 120 mM K+, Addition of BL1249	paste("120 K", "", phantom()^{ paste(phantom() + phantom()) }, "", "", ", 3 ", "", mu, , , , "M BL1249")
63.1499	1	3	120	100	BL1249	120.3	120.3.BL1249	13.95	55.0499	8.09998	49.1999	0.000677966	Fixed 120 mM K+, Addition of BL1249	paste("120 K", "", phantom()^{ paste(phantom() + phantom()) }, "", "", ", 3 ", "", mu, , , , "M BL1249")
63.4499	2	3	120	100	BL1249	120.3	120.3.BL1249	13.95	55.0499	8.39998	49.4999	0.00135593	Fixed 120 mM K+, Addition of BL1249	paste("120 K", "", phantom()^{ paste(phantom() + phantom()) }, "", "", ", 3 ", "", mu, , , , "M BL1249")
63.7499	0	3	120	100	BL1249	120.3	120.3.BL1249	13.95	55.0499	8.69998	49.7999	0	Fixed 120 mM K+, Addition of BL1249	paste("120 K", "", phantom()^{ paste(phantom() + phantom()) }, "", "", ", 3 ", "", mu, , , , "M BL1249")
64.0499	0	3	120	100	BL1249	120.3	120.3.BL1249	13.95	55.0499	8.99997	50.0999	0	Fixed 120 mM K+, Addition of BL1249	paste("120 K", "", phantom()^{ paste(phantom() + phantom()) }, "", "", ", 3 ", "", mu, , , , "M BL1249")
64.3499	0	3	120	100	BL1249	120.3	120.3.BL1249	13.95	55.0499	9.29998	50.3999	0	Fixed 120 mM K+, Addition of BL1249	paste("120 K", "", phantom()^{ paste(phantom() + phantom()) }, "", "", ", 3 ", "", mu, , , , "M BL1249")
64.6499	0	3	120	100	BL1249	120.3	120.3.BL1249	13.95	55.0499	9.59998	50.6999	0	Fixed 120 mM K+, Addition of BL1249	paste("120 K", "", phantom()^{ paste(phantom() + phantom()) }, "", "", ", 3 ", "", mu, , , , "M BL1249")
64.9499	0	3	120	100	BL1249	120.3	120.3.BL1249	13.95	55.0499	9.89998	50.9999	0	Fixed 120 mM K+, Addition of BL1249	paste("120 K", "", phantom()^{ paste(phantom() + phantom()) }, "", "", ", 3 ", "", mu, , , , "M BL1249")
65.2499	0	3	120	100	BL1249	120.3	120.3.BL1249	13.95	55.0499	10.2	51.2999	0	Fixed 120 mM K+, Addition of BL1249	paste("120 K", "", phantom()^{ paste(phantom() + phantom()) }, "", "", ", 3 ", "", mu, , , , "M BL1249")
65.5499	0	3	120	100	BL1249	120.3	120.3.BL1249	13.95	55.0499	10.5	51.5999	0	Fixed 120 mM K+, Addition of BL1249	paste("120 K", "", phantom()^{ paste(phantom() + phantom()) }, "", "", ", 3 ", "", mu, , , , "M BL1249")
65.8499	0	3	120	100	BL1249	120.3	120.3.BL1249	13.95	55.0499	10.8	51.8999	0	Fixed 120 mM K+, Addition of BL1249	paste("120 K", "", phantom()^{ paste(phantom() + phantom()) }, "", "", ", 3 ", "", mu, , , , "M BL1249")
66.1499	0	3	120	100	BL1249	120.3	120.3.BL1249	13.95	55.0499	11.1	52.1999	0	Fixed 120 mM K+, Addition of BL1249	paste("120 K", "", phantom()^{ paste(phantom() + phantom()) }, "", "", ", 3 ", "", mu, , , , "M BL1249")
66.4499	0	3	120	100	BL1249	120.3	120.3.BL1249	13.95	55.0499	11.4	52.4999	0	Fixed 120 mM K+, Addition of BL1249	paste("120 K", "", phantom()^{ paste(phantom() + phantom()) }, "", "", ", 3 ", "", mu, , , , "M BL1249")
66.7499	0	3	120	100	BL1249	120.3	120.3.BL1249	13.95	55.0499	11.7	52.7999	0	Fixed 120 mM K+, Addition of BL1249	paste("120 K", "", phantom()^{ paste(phantom() + phantom()) }, "", "", ", 3 ", "", mu, , , , "M BL1249")
67.0499	2	3	120	100	BL1249	120.3	120.3.BL1249	13.95	55.0499	12	53.0999	0.00135593	Fixed 120 mM K+, Addition of BL1249	paste("120 K", "", phantom()^{ paste(phantom() + phantom()) }, "", "", ", 3 ", "", mu, , , , "M BL1249")
67.3499	1	3	120	100	BL1249	120.3	120.3.BL1249	13.95	55.0499	12.3	53.3999	0.000677966	Fixed 120 mM K+, Addition of BL1249	paste("120 K", "", phantom()^{ paste(phantom() + phantom()) }, "", "", ", 3 ", "", mu, , , , "M BL1249")
